# Supplementary material for: Interplay and Targetome of the Two Conserved Cyanobacterial sRNAs Yfr1 and Yfr2 in Prochlorococcus MED4
Source: Sci Rep. 2019 Oct 4;9:14331. doi: 10.1038/s41598-019-49881-9 (PMC6778093; doi:10.1038/s41598-019-49881-9)
Supplement: Supplementary file 2 — Supplementary Information [file 41598_2019_49881_MOESM2_ESM.zip › File S1_combined_MED4_cntrl_Y1_Y2_Y10_normalized_filtered-fw.grp]

0.0	0.0	2.92753723009	0.0
0.0	0.0	2.92753723009	0.0
0.0	0.0	2.92753723009	0.0
0.0	0.0	2.92753723009	0.0
0.0	0.0	2.92753723009	0.0
0.0	0.0	2.92753723009	0.0
0.0	0.0	2.92753723009	0.0
0.0	0.0	2.92753723009	0.0
0.0	0.0	2.92753723009	0.0
0.0	0.0	3.90338297346	0.0
0.0	0.0	3.90338297346	0.0
0.0	0.0	3.90338297346	0.0
0.0	0.0	3.90338297346	0.0
0.0	0.0	3.90338297346	0.0
0.0	0.0	3.90338297346	0.0
0.0	0.0	3.90338297346	0.0
0.0	0.0	3.90338297346	0.0
0.0	0.0	3.90338297346	0.0
0.0	0.0	3.90338297346	0.0
0.0	0.0	3.90338297346	0.0
0.0	0.0	3.90338297346	0.0
0.0	0.0	3.90338297346	0.0
0.0	0.0	3.90338297346	0.0
0.0	0.0	3.90338297346	0.0
0.0	0.0	3.90338297346	0.0
0.0	0.0	3.90338297346	0.0
0.0	0.0	3.90338297346	0.0
0.0	0.0	3.90338297346	0.0
0.0	0.0	3.90338297346	0.0
0.0	0.0	3.90338297346	0.0
0.0	0.0	2.92753723009	0.0
0.0	0.0	3.90338297346	0.0
0.0	0.0	3.90338297346	0.0
0.0	0.0	2.92753723009	0.0
0.0	0.0	2.92753723009	0.0
0.0	0.0	2.92753723009	0.0
0.0	0.0	2.92753723009	0.0
0.0	0.0	2.92753723009	0.0
0.0	0.0	2.92753723009	0.0
0.0	0.0	2.92753723009	0.0
0.0	0.0	2.92753723009	0.0
0.0	0.0	2.92753723009	0.0
0.0	0.0	2.92753723009	0.0
0.0	0.0	2.92753723009	0.0
0.0	0.0	2.92753723009	0.0
0.0	0.0	4.87922871681	0.0
0.0	0.0	4.87922871681	0.0
0.0	0.0	4.87922871681	0.0
0.0	0.0	4.87922871681	0.0
0.0	0.0	4.87922871681	0.0
0.0	0.0	5.85507446017	0.0
0.0	0.0	5.85507446017	0.0
0.0	0.0	5.85507446017	0.0
0.0	0.0	5.85507446017	0.0
0.0	0.0	5.85507446017	0.0
0.0	0.0	5.85507446017	0.0
0.0	0.0	5.85507446017	0.0
0.0	0.0	5.85507446017	0.0
0.0	0.0	7.8067659469	0.0
0.0	0.0	7.8067659469	0.0
0.0	0.0	7.8067659469	0.0
0.0	0.0	7.8067659469	0.0
0.0	0.0	7.8067659469	0.0
0.0	0.0	7.8067659469	0.0
0.0	0.0	8.78261169026	0.0
0.0	0.0	8.78261169026	0.0
0.0	0.0	10.734303177	0.0
0.0	0.0	10.734303177	0.0
0.0	0.0	10.734303177	0.0
0.0	0.0	10.734303177	0.0
0.0	0.0	10.734303177	0.0
0.0	0.0	11.7101489204	0.0
0.0	0.0	11.7101489204	0.0
0.0	0.0	11.7101489204	0.0
0.0	0.0	11.7101489204	0.0
0.0	0.0	11.7101489204	0.0
1.0	0.0	12.6859946637	0.0
1.0	0.0	12.6859946637	0.0
1.0	0.0	12.6859946637	0.0
1.0	0.0	12.6859946637	0.0
1.0	0.0	12.6859946637	0.0
1.0	0.0	12.6859946637	0.0
1.0	0.0	12.6859946637	0.0
1.0	0.0	13.661840407	0.0
1.0	0.0	13.661840407	0.0
1.0	0.0	13.661840407	0.0
1.0	0.0	14.6376861505	0.0
1.0	0.0	14.6376861505	0.0
1.0	0.0	14.6376861505	0.0
1.0	0.0	14.6376861505	0.0
1.0	0.0	14.6376861505	0.0
1.0	0.0	14.6376861505	0.0
1.0	0.0	14.6376861505	0.0
1.0	0.0	15.6135318938	0.0
1.0	0.0	15.6135318938	0.0
1.0	0.0	15.6135318938	0.0
1.0	0.0	15.6135318938	0.0
1.0	0.0	15.6135318938	0.0
1.0	0.0	15.6135318938	0.0
1.0	0.0	15.6135318938	0.0
1.0	0.0	13.661840407	0.0
1.0	0.0	13.661840407	0.0
1.0	0.0	13.661840407	0.0
1.0	0.0	13.661840407	0.0
2.0	0.0	13.661840407	0.0
2.0	0.0	13.661840407	0.0
2.0	0.0	13.661840407	0.0
2.0	0.0	13.661840407	0.0
2.0	0.0	14.6376861505	0.0
2.0	0.0	14.6376861505	0.0
2.0	0.0	14.6376861505	0.0
2.0	0.0	14.6376861505	0.0
2.0	0.0	15.6135318938	0.0
2.0	0.0	16.5893776372	0.0
2.0	0.0	15.6135318938	0.0
2.0	0.0	15.6135318938	0.0
2.0	0.0	15.6135318938	0.0
2.0	0.0	16.5893776372	0.0
2.0	0.0	16.5893776372	0.0
2.0	0.0	16.5893776372	0.0
2.0	0.0	16.5893776372	0.0
2.0	0.0	17.5652233805	0.0
2.0	0.0	17.5652233805	0.0
2.0	0.0	17.5652233805	0.0
2.0	0.0	18.5410691239	0.0
2.0	0.0	18.5410691239	0.0
3.0	0.0	19.5169148673	0.0
3.0	0.0	19.5169148673	0.0
3.0	0.0	19.5169148673	0.0
3.0	0.0	20.4927606106	0.0
3.0	0.0	20.4927606106	0.0
3.0	0.0	19.5169148673	0.0
3.0	0.0	19.5169148673	0.0
3.0	0.0	19.5169148673	0.0
3.0	0.0	19.5169148673	0.0
3.0	0.0	20.4927606106	0.0
3.0	0.0	21.468606354	0.0
3.0	0.0	21.468606354	0.0
3.0	0.0	22.4444520973	0.0
3.0	0.0	23.4202978407	0.0
3.0	0.0	25.3719893274	0.0
3.0	0.0	25.3719893274	0.0
3.0	0.0	25.3719893274	0.0
3.0	0.0	25.3719893274	0.0
3.0	0.0	25.3719893274	0.0
3.0	0.0	23.4202978407	0.0
3.0	0.0	26.3478350708	0.0
4.0	0.0	30.2512180442	0.0
4.0	0.0	32.202909531	0.0
4.0	0.0	33.1787552743	0.0
4.0	0.0	35.1304467611	0.0
4.0	0.0	35.1304467611	0.0
4.0	0.0	36.1062925044	0.0
13.0	3.97491888194	74.1642764956	10.6611771555
40.0	3.97491888194	183.458999752	31.9835314664
92.0	11.9247566458	428.396281336	58.6364743551
122.0	27.8244321736	587.459137504	58.6364743551
129.0	27.8244321736	622.589584266	63.9670629328
131.0	27.8244321736	629.420504469	63.9670629328
135.0	31.7993510555	636.251424672	63.9670629328
147.0	31.7993510555	673.33356292	63.9670629328
156.0	39.7491888194	708.464009681	69.2976515106
186.0	51.6739454652	814.831195708	79.9588286661
195.0	51.6739454652	872.406094566	95.9505943993
209.0	55.6488643472	907.536541327	101.281182977
222.0	59.6237832291	963.159748699	111.942360132
251.0	59.6237832291	1039.27571668	117.27294871
268.0	63.5987021111	1072.45447196	117.27294871
276.0	71.548539875	1095.87476979	117.27294871
284.0	71.548539875	1102.70569	122.603537288
285.0	71.548539875	1109.53661021	122.603537288
292.0	75.5234587569	1117.34337615	127.934125866
293.0	75.5234587569	1125.15014209	127.934125866
293.0	75.5234587569	1136.86029102	127.934125866
294.0	75.5234587569	1138.81198251	127.934125866
295.0	75.5234587569	1140.76367399	127.934125866
296.0	75.5234587569	1141.73951974	127.934125866
296.0	75.5234587569	1145.64290271	127.934125866
297.0	75.5234587569	1154.42551439	127.934125866
300.0	75.5234587569	1160.28058886	127.934125866
303.0	75.5234587569	1169.06320054	127.934125866
306.0	75.5234587569	1192.48349839	127.934125866
311.0	75.5234587569	1199.31441859	127.934125866
313.0	75.5234587569	1204.19364731	127.934125866
315.0	75.5234587569	1208.09703029	127.934125866
317.0	83.4732965208	1212.976259	127.934125866
319.0	83.4732965208	1212.00041326	127.934125866
319.0	83.4732965208	1214.92795049	127.934125866
319.0	83.4732965208	1216.87964197	127.934125866
320.0	83.4732965208	1217.85548772	122.603537288
320.0	83.4732965208	1218.83133346	122.603537288
320.0	87.4482154027	1226.63809941	122.603537288
320.0	87.4482154027	1225.66225366	122.603537288
320.0	87.4482154027	1233.46901961	122.603537288
323.0	87.4482154027	1236.39655684	122.603537288
325.0	87.4482154027	1243.22747704	122.603537288
327.0	87.4482154027	1246.15501427	122.603537288
327.0	87.4482154027	1245.17916854	122.603537288
327.0	87.4482154027	1244.20332279	122.603537288
326.0	87.4482154027	1243.22747704	122.603537288
326.0	87.4482154027	1239.32409407	127.934125866
327.0	87.4482154027	1235.4207111	127.934125866
327.0	87.4482154027	1235.4207111	133.264714443
327.0	87.4482154027	1235.4207111	133.264714443
326.0	87.4482154027	1235.4207111	133.264714443
326.0	87.4482154027	1236.39655684	133.264714443
326.0	87.4482154027	1237.37240259	133.264714443
325.0	87.4482154027	1237.37240259	133.264714443
325.0	87.4482154027	1239.32409407	133.264714443
325.0	87.4482154027	1240.29993982	133.264714443
326.0	87.4482154027	1238.34824832	133.264714443
325.0	87.4482154027	1238.34824832	133.264714443
326.0	87.4482154027	1237.37240259	133.264714443
326.0	87.4482154027	1238.34824832	133.264714443
326.0	87.4482154027	1242.2516313	133.264714443
328.0	87.4482154027	1251.03424299	133.264714443
330.0	87.4482154027	1259.81685469	133.264714443
332.0	87.4482154027	1262.74439191	133.264714443
332.0	87.4482154027	1264.6960834	133.264714443
332.0	87.4482154027	1265.67192914	133.264714443
332.0	87.4482154027	1266.64777489	133.264714443
334.0	87.4482154027	1266.64777489	133.264714443
333.0	87.4482154027	1265.67192914	133.264714443
333.0	87.4482154027	1266.64777489	133.264714443
333.0	87.4482154027	1265.67192914	127.934125866
333.0	87.4482154027	1264.6960834	127.934125866
332.0	87.4482154027	1264.6960834	127.934125866
332.0	87.4482154027	1265.67192914	127.934125866
332.0	87.4482154027	1262.74439191	127.934125866
332.0	87.4482154027	1260.79270042	127.934125866
332.0	87.4482154027	1261.76854617	127.934125866
332.0	87.4482154027	1262.74439191	127.934125866
328.0	87.4482154027	1258.84100894	127.934125866
327.0	87.4482154027	1252.01008874	127.934125866
327.0	87.4482154027	1237.37240259	127.934125866
326.0	91.4231342847	1234.44486535	133.264714443
327.0	91.4231342847	1235.4207111	133.264714443
327.0	91.4231342847	1236.39655684	133.264714443
327.0	91.4231342847	1232.49317387	133.264714443
328.0	91.4231342847	1233.46901961	133.264714443
327.0	91.4231342847	1233.46901961	133.264714443
326.0	91.4231342847	1233.46901961	133.264714443
327.0	91.4231342847	1237.37240259	133.264714443
328.0	91.4231342847	1246.15501427	133.264714443
328.0	91.4231342847	1257.86516319	133.264714443
331.0	91.4231342847	1260.79270042	133.264714443
329.0	91.4231342847	1256.88931745	133.264714443
298.0	91.4231342847	1187.60426967	127.934125866
293.0	91.4231342847	1178.82165799	127.934125866
287.0	83.4732965208	1150.52213142	127.934125866
274.0	79.4983776388	1113.43999318	127.934125866
273.0	79.4983776388	1111.48830169	127.934125866
269.0	79.4983776388	1090.99554108	122.603537288
246.0	75.5234587569	1028.54141351	101.281182977
229.0	71.548539875	938.763605115	85.2894172438
201.0	59.6237832291	789.459206381	69.2976515106
182.0	47.6990265833	679.18863738	63.9670629328
60.0	27.8244321736	232.25128692	15.9917657332
57.0	27.8244321736	217.61360077	15.9917657332
52.0	27.8244321736	214.68606354	15.9917657332
45.0	27.8244321736	207.855143336	15.9917657332
43.0	23.8495132917	196.144994416	15.9917657332
39.0	19.8745944097	190.289919956	15.9917657332
39.0	19.8745944097	180.531462522	10.6611771555
39.0	15.8996755278	174.676388062	10.6611771555
37.0	15.8996755278	162.966239142	10.6611771555
34.0	11.9247566458	155.159473194	26.6529428887
34.0	11.9247566458	158.087010424	26.6529428887
35.0	11.9247566458	161.990393398	31.9835314664
35.0	11.9247566458	164.917930629	31.9835314664
36.0	11.9247566458	167.845467859	31.9835314664
33.0	7.94983776388	174.676388062	31.9835314664
34.0	7.94983776388	186.386536982	31.9835314664
34.0	7.94983776388	188.338228469	31.9835314664
34.0	7.94983776388	189.314074213	31.9835314664
34.0	7.94983776388	188.338228469	31.9835314664
34.0	7.94983776388	191.265765699	31.9835314664
34.0	7.94983776388	193.217457186	31.9835314664
34.0	7.94983776388	195.169148673	37.3141200442
34.0	7.94983776388	199.072531646	37.3141200442
34.0	7.94983776388	198.096685903	37.3141200442
34.0	7.94983776388	198.096685903	37.3141200442
33.0	7.94983776388	197.120840159	37.3141200442
32.0	7.94983776388	196.144994416	37.3141200442
29.0	7.94983776388	196.144994416	37.3141200442
27.0	7.94983776388	194.193302929	37.3141200442
27.0	7.94983776388	192.241611443	37.3141200442
27.0	7.94983776388	191.265765699	37.3141200442
27.0	7.94983776388	190.289919956	37.3141200442
28.0	7.94983776388	190.289919956	37.3141200442
30.0	7.94983776388	191.265765699	37.3141200442
30.0	7.94983776388	190.289919956	37.3141200442
30.0	11.9247566458	189.314074213	53.3058857774
30.0	11.9247566458	183.458999752	53.3058857774
27.0	11.9247566458	181.507308265	53.3058857774
25.0	11.9247566458	177.603925292	53.3058857774
25.0	11.9247566458	176.628079549	47.9752971996
25.0	11.9247566458	176.628079549	47.9752971996
25.0	11.9247566458	177.603925292	53.3058857774
25.0	11.9247566458	177.603925292	53.3058857774
25.0	11.9247566458	179.555616779	53.3058857774
25.0	11.9247566458	182.483154009	53.3058857774
25.0	11.9247566458	182.483154009	53.3058857774
25.0	11.9247566458	182.483154009	53.3058857774
25.0	11.9247566458	188.338228469	58.6364743551
25.0	11.9247566458	188.338228469	58.6364743551
25.0	11.9247566458	187.362382725	58.6364743551
26.0	11.9247566458	188.338228469	58.6364743551
26.0	11.9247566458	192.241611443	58.6364743551
26.0	15.8996755278	192.241611443	58.6364743551
27.0	15.8996755278	191.265765699	58.6364743551
26.0	15.8996755278	192.241611443	58.6364743551
25.0	15.8996755278	196.144994416	58.6364743551
25.0	15.8996755278	196.144994416	58.6364743551
25.0	15.8996755278	197.120840159	58.6364743551
25.0	15.8996755278	193.217457186	58.6364743551
23.0	15.8996755278	184.434845495	58.6364743551
22.0	15.8996755278	179.555616779	58.6364743551
22.0	15.8996755278	178.579771035	58.6364743551
22.0	15.8996755278	179.555616779	58.6364743551
22.0	15.8996755278	179.555616779	58.6364743551
24.0	15.8996755278	179.555616779	58.6364743551
26.0	15.8996755278	183.458999752	58.6364743551
26.0	15.8996755278	183.458999752	58.6364743551
26.0	15.8996755278	186.386536982	58.6364743551
26.0	15.8996755278	190.289919956	58.6364743551
26.0	15.8996755278	193.217457186	63.9670629328
27.0	15.8996755278	194.193302929	63.9670629328
30.0	15.8996755278	195.169148673	63.9670629328
30.0	15.8996755278	206.879297593	63.9670629328
31.0	15.8996755278	209.806834823	63.9670629328
31.0	15.8996755278	212.734372053	63.9670629328
31.0	11.9247566458	213.710217797	63.9670629328
31.0	11.9247566458	222.492829487	63.9670629328
31.0	11.9247566458	223.46867523	63.9670629328
31.0	7.94983776388	227.372058203	58.6364743551
30.0	7.94983776388	227.372058203	58.6364743551
32.0	11.9247566458	230.299595433	58.6364743551
32.0	11.9247566458	230.299595433	58.6364743551
31.0	11.9247566458	229.32374969	58.6364743551
32.0	11.9247566458	229.32374969	58.6364743551
32.0	11.9247566458	223.46867523	58.6364743551
30.0	11.9247566458	218.589446514	58.6364743551
28.0	11.9247566458	210.782680566	58.6364743551
28.0	11.9247566458	200.048377389	58.6364743551
25.0	11.9247566458	198.096685903	58.6364743551
25.0	11.9247566458	198.096685903	58.6364743551
25.0	11.9247566458	200.048377389	58.6364743551
24.0	11.9247566458	201.024223133	58.6364743551
24.0	11.9247566458	201.024223133	58.6364743551
24.0	11.9247566458	202.000068876	58.6364743551
25.0	11.9247566458	202.975914619	58.6364743551
25.0	11.9247566458	203.951760363	58.6364743551
25.0	11.9247566458	203.951760363	58.6364743551
25.0	11.9247566458	203.951760363	58.6364743551
24.0	11.9247566458	203.951760363	58.6364743551
24.0	11.9247566458	203.951760363	58.6364743551
25.0	11.9247566458	203.951760363	58.6364743551
25.0	11.9247566458	204.927606106	58.6364743551
25.0	11.9247566458	202.000068876	58.6364743551
27.0	11.9247566458	202.000068876	58.6364743551
29.0	15.8996755278	200.048377389	58.6364743551
29.0	11.9247566458	199.072531646	58.6364743551
29.0	15.8996755278	200.048377389	58.6364743551
28.0	15.8996755278	201.024223133	58.6364743551
28.0	15.8996755278	199.072531646	58.6364743551
29.0	11.9247566458	200.048377389	42.6447086219
29.0	11.9247566458	200.048377389	42.6447086219
29.0	11.9247566458	194.193302929	37.3141200442
28.0	11.9247566458	190.289919956	37.3141200442
27.0	11.9247566458	185.410691239	37.3141200442
26.0	11.9247566458	177.603925292	37.3141200442
26.0	11.9247566458	160.038701911	37.3141200442
26.0	11.9247566458	155.159473194	37.3141200442
26.0	11.9247566458	156.135318938	37.3141200442
27.0	11.9247566458	152.231935965	37.3141200442
27.0	11.9247566458	149.304398735	37.3141200442
25.0	11.9247566458	142.473478531	37.3141200442
25.0	11.9247566458	137.594249814	31.9835314664
25.0	11.9247566458	135.642558327	31.9835314664
24.0	11.9247566458	136.61840407	31.9835314664
25.0	11.9247566458	137.594249814	31.9835314664
25.0	11.9247566458	137.594249814	31.9835314664
25.0	11.9247566458	135.642558327	31.9835314664
25.0	11.9247566458	133.69086684	31.9835314664
25.0	11.9247566458	131.739175354	31.9835314664
25.0	11.9247566458	131.739175354	31.9835314664
25.0	11.9247566458	131.739175354	31.9835314664
25.0	11.9247566458	130.76332961	31.9835314664
24.0	11.9247566458	128.811638124	31.9835314664
23.0	11.9247566458	128.811638124	31.9835314664
23.0	11.9247566458	127.83579238	31.9835314664
23.0	7.94983776388	130.76332961	15.9917657332
23.0	7.94983776388	133.69086684	15.9917657332
23.0	7.94983776388	134.666712584	15.9917657332
23.0	7.94983776388	133.69086684	15.9917657332
23.0	7.94983776388	134.666712584	15.9917657332
23.0	7.94983776388	134.666712584	15.9917657332
23.0	7.94983776388	137.594249814	10.6611771555
23.0	7.94983776388	136.61840407	10.6611771555
23.0	7.94983776388	135.642558327	10.6611771555
23.0	7.94983776388	132.715021097	10.6611771555
23.0	7.94983776388	132.715021097	10.6611771555
23.0	7.94983776388	134.666712584	15.9917657332
23.0	7.94983776388	131.739175354	10.6611771555
23.0	7.94983776388	127.83579238	10.6611771555
23.0	7.94983776388	126.859946637	10.6611771555
23.0	7.94983776388	125.884100894	10.6611771555
22.0	7.94983776388	122.956563664	10.6611771555
22.0	7.94983776388	121.98071792	10.6611771555
22.0	7.94983776388	121.98071792	10.6611771555
22.0	7.94983776388	122.956563664	10.6611771555
22.0	7.94983776388	120.029026434	10.6611771555
22.0	7.94983776388	121.004872177	10.6611771555
22.0	7.94983776388	120.029026434	10.6611771555
23.0	7.94983776388	120.029026434	10.6611771555
23.0	7.94983776388	120.029026434	10.6611771555
23.0	7.94983776388	121.004872177	10.6611771555
23.0	7.94983776388	121.004872177	10.6611771555
22.0	7.94983776388	120.029026434	10.6611771555
22.0	7.94983776388	117.101489204	10.6611771555
23.0	7.94983776388	117.101489204	10.6611771555
21.0	7.94983776388	115.149797717	10.6611771555
22.0	7.94983776388	117.101489204	10.6611771555
22.0	11.9247566458	120.029026434	10.6611771555
20.0	15.8996755278	120.029026434	10.6611771555
19.0	15.8996755278	115.149797717	5.33058857774
19.0	15.8996755278	110.270569	5.33058857774
16.0	15.8996755278	109.294723256	5.33058857774
16.0	15.8996755278	98.5604200796	5.33058857774
15.0	15.8996755278	95.6328828495	5.33058857774
15.0	15.8996755278	91.7294998761	5.33058857774
14.0	15.8996755278	94.6570371062	5.33058857774
13.0	15.8996755278	91.7294998761	5.33058857774
13.0	15.8996755278	95.6328828495	10.6611771555
16.0	15.8996755278	97.5845743363	10.6611771555
16.0	15.8996755278	99.536265823	10.6611771555
14.0	15.8996755278	96.608728593	10.6611771555
14.0	15.8996755278	95.6328828495	10.6611771555
14.0	15.8996755278	93.6811913628	10.6611771555
13.0	15.8996755278	98.5604200796	10.6611771555
13.0	15.8996755278	100.512111566	10.6611771555
14.0	15.8996755278	106.367186026	10.6611771555
15.0	19.8745944097	114.173951974	15.9917657332
15.0	19.8745944097	118.077334947	15.9917657332
15.0	19.8745944097	119.053180691	15.9917657332
15.0	19.8745944097	118.077334947	15.9917657332
15.0	19.8745944097	118.077334947	15.9917657332
15.0	19.8745944097	118.077334947	15.9917657332
14.0	19.8745944097	117.101489204	15.9917657332
15.0	19.8745944097	116.125643461	15.9917657332
15.0	19.8745944097	117.101489204	15.9917657332
15.0	19.8745944097	116.125643461	15.9917657332
15.0	19.8745944097	116.125643461	15.9917657332
15.0	19.8745944097	118.077334947	15.9917657332
15.0	19.8745944097	118.077334947	15.9917657332
15.0	19.8745944097	121.98071792	15.9917657332
15.0	19.8745944097	121.004872177	15.9917657332
14.0	19.8745944097	119.053180691	15.9917657332
14.0	19.8745944097	121.98071792	15.9917657332
12.0	19.8745944097	121.004872177	21.3223543109
13.0	15.8996755278	121.98071792	21.3223543109
13.0	15.8996755278	121.98071792	21.3223543109
13.0	11.9247566458	122.956563664	21.3223543109
13.0	11.9247566458	122.956563664	21.3223543109
16.0	11.9247566458	122.956563664	21.3223543109
17.0	11.9247566458	121.98071792	21.3223543109
16.0	11.9247566458	118.077334947	21.3223543109
16.0	11.9247566458	117.101489204	21.3223543109
16.0	11.9247566458	119.053180691	21.3223543109
16.0	11.9247566458	119.053180691	15.9917657332
16.0	11.9247566458	119.053180691	15.9917657332
16.0	11.9247566458	119.053180691	15.9917657332
15.0	11.9247566458	116.125643461	15.9917657332
16.0	11.9247566458	117.101489204	15.9917657332
16.0	11.9247566458	115.149797717	15.9917657332
15.0	11.9247566458	115.149797717	15.9917657332
15.0	11.9247566458	117.101489204	15.9917657332
15.0	11.9247566458	116.125643461	15.9917657332
15.0	11.9247566458	116.125643461	15.9917657332
15.0	11.9247566458	117.101489204	15.9917657332
15.0	11.9247566458	118.077334947	15.9917657332
16.0	11.9247566458	120.029026434	15.9917657332
16.0	11.9247566458	120.029026434	15.9917657332
16.0	11.9247566458	121.004872177	15.9917657332
16.0	11.9247566458	125.884100894	15.9917657332
18.0	11.9247566458	128.811638124	15.9917657332
18.0	11.9247566458	129.787483867	15.9917657332
19.0	11.9247566458	129.787483867	15.9917657332
19.0	11.9247566458	128.811638124	15.9917657332
20.0	11.9247566458	128.811638124	15.9917657332
20.0	11.9247566458	125.884100894	15.9917657332
20.0	11.9247566458	122.956563664	15.9917657332
20.0	11.9247566458	120.029026434	15.9917657332
20.0	11.9247566458	120.029026434	10.6611771555
20.0	11.9247566458	121.98071792	10.6611771555
20.0	11.9247566458	121.004872177	10.6611771555
20.0	11.9247566458	121.004872177	10.6611771555
20.0	11.9247566458	120.029026434	10.6611771555
20.0	11.9247566458	121.004872177	10.6611771555
20.0	11.9247566458	121.98071792	10.6611771555
20.0	11.9247566458	121.98071792	10.6611771555
20.0	11.9247566458	121.98071792	10.6611771555
20.0	11.9247566458	121.004872177	10.6611771555
20.0	11.9247566458	121.98071792	10.6611771555
20.0	11.9247566458	122.956563664	10.6611771555
20.0	11.9247566458	123.932409407	10.6611771555
21.0	11.9247566458	125.884100894	10.6611771555
22.0	11.9247566458	125.884100894	10.6611771555
23.0	11.9247566458	126.859946637	10.6611771555
23.0	11.9247566458	126.859946637	10.6611771555
23.0	11.9247566458	126.859946637	10.6611771555
23.0	11.9247566458	125.884100894	10.6611771555
25.0	11.9247566458	124.90825515	10.6611771555
25.0	11.9247566458	124.90825515	10.6611771555
24.0	11.9247566458	127.83579238	10.6611771555
24.0	11.9247566458	128.811638124	10.6611771555
24.0	11.9247566458	129.787483867	10.6611771555
24.0	11.9247566458	131.739175354	10.6611771555
23.0	11.9247566458	133.69086684	10.6611771555
23.0	11.9247566458	133.69086684	10.6611771555
22.0	11.9247566458	133.69086684	10.6611771555
23.0	11.9247566458	131.739175354	10.6611771555
23.0	11.9247566458	128.811638124	10.6611771555
23.0	7.94983776388	123.932409407	10.6611771555
23.0	3.97491888194	120.029026434	10.6611771555
24.0	3.97491888194	119.053180691	10.6611771555
24.0	3.97491888194	118.077334947	10.6611771555
24.0	3.97491888194	117.101489204	15.9917657332
24.0	3.97491888194	116.125643461	15.9917657332
24.0	3.97491888194	116.125643461	15.9917657332
24.0	3.97491888194	116.125643461	15.9917657332
24.0	3.97491888194	111.246414743	15.9917657332
24.0	3.97491888194	111.246414743	15.9917657332
23.0	3.97491888194	106.367186026	10.6611771555
18.0	3.97491888194	95.6328828495	10.6611771555
19.0	3.97491888194	89.7778083894	10.6611771555
18.0	3.97491888194	85.8744254159	10.6611771555
18.0	3.97491888194	83.9227339291	10.6611771555
18.0	3.97491888194	83.9227339291	10.6611771555
21.0	3.97491888194	77.0918137257	10.6611771555
21.0	3.97491888194	76.1159679823	10.6611771555
20.0	3.97491888194	68.3092020354	10.6611771555
18.0	0.0	59.5265903452	5.33058857774
18.0	0.0	56.5990531151	5.33058857774
18.0	0.0	55.6232073717	5.33058857774
18.0	0.0	54.6473616283	5.33058857774
18.0	0.0	53.6715158849	5.33058857774
18.0	0.0	54.6473616283	5.33058857774
18.0	0.0	58.5507446017	5.33058857774
18.0	0.0	59.5265903452	5.33058857774
17.0	0.0	60.5024360885	5.33058857774
17.0	0.0	61.4782818319	5.33058857774
17.0	0.0	62.4541275752	5.33058857774
17.0	0.0	62.4541275752	5.33058857774
17.0	0.0	62.4541275752	5.33058857774
17.0	0.0	58.5507446017	5.33058857774
17.0	0.0	57.5748988584	5.33058857774
17.0	0.0	58.5507446017	5.33058857774
17.0	0.0	57.5748988584	5.33058857774
17.0	0.0	55.6232073717	5.33058857774
17.0	0.0	55.6232073717	0.0
16.0	0.0	55.6232073717	0.0
16.0	0.0	54.6473616283	0.0
16.0	0.0	55.6232073717	0.0
13.0	0.0	56.5990531151	0.0
12.0	0.0	56.5990531151	0.0
12.0	0.0	55.6232073717	0.0
12.0	0.0	55.6232073717	0.0
12.0	0.0	54.6473616283	0.0
12.0	0.0	54.6473616283	0.0
12.0	0.0	54.6473616283	0.0
12.0	0.0	52.6956701416	0.0
12.0	0.0	53.6715158849	0.0
12.0	0.0	53.6715158849	0.0
11.0	0.0	52.6956701416	0.0
11.0	0.0	52.6956701416	0.0
11.0	0.0	51.7198243983	0.0
10.0	0.0	50.7439786548	0.0
10.0	0.0	50.7439786548	0.0
10.0	0.0	48.7922871681	0.0
9.0	0.0	46.8405956814	0.0
9.0	0.0	45.864749938	0.0
9.0	0.0	46.8405956814	0.0
7.0	0.0	42.9372127079	0.0
7.0	0.0	40.0096754779	0.0
7.0	0.0	39.0338297346	0.0
7.0	0.0	38.0579839911	0.0
7.0	0.0	39.0338297346	0.0
7.0	0.0	39.0338297346	0.0
7.0	0.0	39.0338297346	0.0
6.0	0.0	39.0338297346	0.0
6.0	0.0	39.0338297346	0.0
6.0	0.0	39.0338297346	0.0
7.0	0.0	38.0579839911	0.0
7.0	0.0	36.1062925044	0.0
7.0	0.0	37.0821382478	0.0
7.0	0.0	38.0579839911	0.0
7.0	0.0	39.0338297346	0.0
7.0	0.0	39.0338297346	0.0
7.0	0.0	37.0821382478	0.0
7.0	0.0	37.0821382478	0.0
7.0	0.0	37.0821382478	0.0
7.0	0.0	37.0821382478	0.0
7.0	0.0	36.1062925044	0.0
7.0	0.0	36.1062925044	0.0
7.0	0.0	38.0579839911	0.0
7.0	0.0	36.1062925044	0.0
7.0	0.0	35.1304467611	0.0
7.0	0.0	34.1546010177	0.0
7.0	0.0	34.1546010177	0.0
7.0	0.0	33.1787552743	0.0
8.0	0.0	33.1787552743	0.0
6.0	0.0	34.1546010177	0.0
6.0	0.0	34.1546010177	0.0
6.0	0.0	31.2270637876	0.0
6.0	0.0	31.2270637876	0.0
8.0	0.0	31.2270637876	0.0
8.0	0.0	29.2753723009	0.0
8.0	0.0	27.3236808142	0.0
8.0	0.0	28.2995265575	0.0
8.0	0.0	28.2995265575	0.0
8.0	0.0	28.2995265575	0.0
8.0	0.0	28.2995265575	0.0
10.0	0.0	28.2995265575	0.0
10.0	0.0	28.2995265575	0.0
10.0	0.0	28.2995265575	0.0
10.0	0.0	28.2995265575	0.0
10.0	0.0	29.2753723009	0.0
11.0	0.0	29.2753723009	0.0
11.0	0.0	29.2753723009	0.0
11.0	0.0	30.2512180442	0.0
11.0	0.0	30.2512180442	0.0
11.0	0.0	30.2512180442	0.0
11.0	0.0	30.2512180442	0.0
11.0	0.0	31.2270637876	0.0
11.0	0.0	31.2270637876	0.0
11.0	0.0	32.202909531	0.0
11.0	0.0	32.202909531	0.0
11.0	0.0	32.202909531	0.0
8.0	0.0	32.202909531	0.0
8.0	0.0	30.2512180442	0.0
8.0	0.0	30.2512180442	0.0
8.0	0.0	30.2512180442	0.0
8.0	0.0	31.2270637876	0.0
8.0	0.0	31.2270637876	0.0
8.0	0.0	31.2270637876	0.0
8.0	0.0	31.2270637876	0.0
8.0	0.0	30.2512180442	0.0
8.0	0.0	26.3478350708	0.0
8.0	0.0	27.3236808142	0.0
8.0	0.0	26.3478350708	0.0
8.0	0.0	25.3719893274	0.0
9.0	0.0	26.3478350708	0.0
9.0	0.0	25.3719893274	0.0
9.0	0.0	25.3719893274	0.0
9.0	0.0	24.3961435841	0.0
9.0	0.0	24.3961435841	0.0
10.0	0.0	24.3961435841	0.0
12.0	0.0	24.3961435841	0.0
12.0	0.0	25.3719893274	0.0
12.0	0.0	25.3719893274	0.0
12.0	0.0	25.3719893274	0.0
13.0	0.0	25.3719893274	0.0
14.0	0.0	25.3719893274	0.0
14.0	0.0	24.3961435841	0.0
14.0	0.0	24.3961435841	0.0
14.0	3.97491888194	26.3478350708	0.0
14.0	3.97491888194	26.3478350708	0.0
15.0	3.97491888194	26.3478350708	0.0
15.0	3.97491888194	25.3719893274	0.0
15.0	3.97491888194	25.3719893274	0.0
15.0	3.97491888194	25.3719893274	0.0
15.0	3.97491888194	24.3961435841	0.0
15.0	3.97491888194	25.3719893274	0.0
15.0	3.97491888194	28.2995265575	0.0
15.0	3.97491888194	28.2995265575	0.0
15.0	3.97491888194	28.2995265575	0.0
16.0	3.97491888194	28.2995265575	0.0
16.0	3.97491888194	28.2995265575	0.0
16.0	3.97491888194	28.2995265575	0.0
16.0	3.97491888194	28.2995265575	0.0
16.0	3.97491888194	28.2995265575	0.0
16.0	3.97491888194	27.3236808142	0.0
16.0	3.97491888194	27.3236808142	0.0
16.0	3.97491888194	27.3236808142	0.0
16.0	3.97491888194	27.3236808142	0.0
17.0	3.97491888194	30.2512180442	0.0
17.0	3.97491888194	29.2753723009	0.0
17.0	3.97491888194	29.2753723009	0.0
19.0	7.94983776388	32.202909531	0.0
19.0	7.94983776388	33.1787552743	5.33058857774
20.0	11.9247566458	34.1546010177	5.33058857774
20.0	15.8996755278	34.1546010177	5.33058857774
21.0	15.8996755278	35.1304467611	5.33058857774
21.0	15.8996755278	36.1062925044	5.33058857774
21.0	15.8996755278	34.1546010177	5.33058857774
21.0	15.8996755278	32.202909531	5.33058857774
21.0	15.8996755278	31.2270637876	5.33058857774
23.0	15.8996755278	33.1787552743	5.33058857774
23.0	15.8996755278	36.1062925044	5.33058857774
23.0	15.8996755278	37.0821382478	5.33058857774
25.0	15.8996755278	40.0096754779	5.33058857774
26.0	15.8996755278	40.0096754779	5.33058857774
26.0	15.8996755278	40.0096754779	5.33058857774
26.0	15.8996755278	40.0096754779	5.33058857774
26.0	15.8996755278	40.0096754779	5.33058857774
25.0	15.8996755278	38.0579839911	5.33058857774
25.0	19.8745944097	39.0338297346	5.33058857774
25.0	19.8745944097	38.0579839911	5.33058857774
25.0	19.8745944097	40.0096754779	5.33058857774
25.0	19.8745944097	40.0096754779	5.33058857774
25.0	19.8745944097	40.0096754779	5.33058857774
26.0	19.8745944097	39.0338297346	5.33058857774
26.0	19.8745944097	39.0338297346	5.33058857774
26.0	19.8745944097	39.0338297346	5.33058857774
25.0	19.8745944097	39.0338297346	5.33058857774
25.0	19.8745944097	38.0579839911	5.33058857774
25.0	19.8745944097	37.0821382478	5.33058857774
26.0	19.8745944097	37.0821382478	5.33058857774
25.0	19.8745944097	37.0821382478	5.33058857774
26.0	19.8745944097	37.0821382478	5.33058857774
27.0	19.8745944097	37.0821382478	5.33058857774
27.0	19.8745944097	37.0821382478	5.33058857774
25.0	19.8745944097	37.0821382478	5.33058857774
25.0	19.8745944097	37.0821382478	5.33058857774
25.0	19.8745944097	37.0821382478	5.33058857774
25.0	19.8745944097	37.0821382478	10.6611771555
26.0	19.8745944097	39.0338297346	10.6611771555
26.0	19.8745944097	39.0338297346	10.6611771555
25.0	19.8745944097	39.0338297346	10.6611771555
25.0	19.8745944097	38.0579839911	10.6611771555
25.0	19.8745944097	38.0579839911	10.6611771555
25.0	19.8745944097	38.0579839911	10.6611771555
25.0	19.8745944097	38.0579839911	10.6611771555
25.0	19.8745944097	36.1062925044	10.6611771555
25.0	19.8745944097	35.1304467611	10.6611771555
25.0	19.8745944097	37.0821382478	10.6611771555
25.0	19.8745944097	36.1062925044	10.6611771555
25.0	19.8745944097	36.1062925044	10.6611771555
25.0	19.8745944097	37.0821382478	10.6611771555
25.0	19.8745944097	35.1304467611	10.6611771555
25.0	19.8745944097	36.1062925044	10.6611771555
25.0	19.8745944097	37.0821382478	10.6611771555
25.0	19.8745944097	36.1062925044	10.6611771555
26.0	19.8745944097	36.1062925044	10.6611771555
26.0	19.8745944097	36.1062925044	10.6611771555
26.0	19.8745944097	35.1304467611	10.6611771555
26.0	19.8745944097	35.1304467611	10.6611771555
26.0	19.8745944097	35.1304467611	10.6611771555
26.0	19.8745944097	35.1304467611	10.6611771555
26.0	19.8745944097	35.1304467611	10.6611771555
26.0	19.8745944097	35.1304467611	10.6611771555
26.0	19.8745944097	35.1304467611	10.6611771555
25.0	19.8745944097	33.1787552743	10.6611771555
25.0	19.8745944097	33.1787552743	10.6611771555
25.0	19.8745944097	33.1787552743	5.33058857774
25.0	19.8745944097	33.1787552743	5.33058857774
23.0	19.8745944097	34.1546010177	5.33058857774
21.0	19.8745944097	35.1304467611	5.33058857774
20.0	19.8745944097	35.1304467611	5.33058857774
20.0	19.8745944097	37.0821382478	5.33058857774
20.0	19.8745944097	37.0821382478	5.33058857774
19.0	19.8745944097	37.0821382478	5.33058857774
20.0	19.8745944097	37.0821382478	5.33058857774
20.0	19.8745944097	38.0579839911	5.33058857774
20.0	19.8745944097	38.0579839911	5.33058857774
20.0	15.8996755278	36.1062925044	5.33058857774
20.0	15.8996755278	36.1062925044	5.33058857774
19.0	15.8996755278	36.1062925044	5.33058857774
19.0	15.8996755278	36.1062925044	5.33058857774
19.0	15.8996755278	37.0821382478	5.33058857774
19.0	15.8996755278	37.0821382478	5.33058857774
19.0	15.8996755278	37.0821382478	5.33058857774
19.0	15.8996755278	36.1062925044	5.33058857774
19.0	15.8996755278	36.1062925044	5.33058857774
20.0	15.8996755278	36.1062925044	5.33058857774
19.0	15.8996755278	36.1062925044	5.33058857774
20.0	15.8996755278	35.1304467611	5.33058857774
20.0	15.8996755278	36.1062925044	5.33058857774
20.0	15.8996755278	36.1062925044	5.33058857774
20.0	15.8996755278	35.1304467611	5.33058857774
20.0	15.8996755278	35.1304467611	5.33058857774
20.0	15.8996755278	35.1304467611	5.33058857774
20.0	15.8996755278	35.1304467611	5.33058857774
20.0	15.8996755278	35.1304467611	5.33058857774
20.0	15.8996755278	35.1304467611	5.33058857774
19.0	15.8996755278	35.1304467611	5.33058857774
19.0	15.8996755278	32.202909531	5.33058857774
19.0	15.8996755278	32.202909531	5.33058857774
19.0	15.8996755278	31.2270637876	5.33058857774
17.0	11.9247566458	29.2753723009	5.33058857774
17.0	7.94983776388	28.2995265575	0.0
17.0	3.97491888194	28.2995265575	0.0
15.0	3.97491888194	29.2753723009	0.0
15.0	3.97491888194	28.2995265575	0.0
15.0	3.97491888194	28.2995265575	0.0
15.0	3.97491888194	28.2995265575	0.0
15.0	3.97491888194	28.2995265575	0.0
14.0	3.97491888194	24.3961435841	0.0
13.0	3.97491888194	20.4927606106	0.0
13.0	3.97491888194	17.5652233805	0.0
10.0	3.97491888194	15.6135318938	0.0
9.0	3.97491888194	15.6135318938	0.0
9.0	3.97491888194	14.6376861505	0.0
9.0	3.97491888194	13.661840407	0.0
9.0	3.97491888194	13.661840407	0.0
9.0	3.97491888194	14.6376861505	0.0
7.0	0.0	15.6135318938	0.0
7.0	0.0	15.6135318938	0.0
7.0	0.0	14.6376861505	0.0
7.0	0.0	13.661840407	0.0
7.0	0.0	13.661840407	0.0
6.0	0.0	13.661840407	0.0
6.0	0.0	13.661840407	0.0
7.0	0.0	13.661840407	0.0
7.0	0.0	14.6376861505	0.0
5.0	0.0	14.6376861505	0.0
5.0	0.0	14.6376861505	0.0
5.0	0.0	14.6376861505	0.0
5.0	0.0	14.6376861505	0.0
5.0	0.0	14.6376861505	0.0
5.0	0.0	14.6376861505	0.0
5.0	0.0	14.6376861505	0.0
5.0	0.0	14.6376861505	0.0
5.0	0.0	14.6376861505	0.0
5.0	0.0	14.6376861505	0.0
5.0	0.0	16.5893776372	0.0
5.0	0.0	13.661840407	0.0
5.0	0.0	12.6859946637	0.0
5.0	0.0	12.6859946637	0.0
5.0	0.0	12.6859946637	0.0
5.0	0.0	12.6859946637	0.0
5.0	0.0	12.6859946637	0.0
5.0	0.0	12.6859946637	0.0
5.0	0.0	12.6859946637	0.0
6.0	0.0	12.6859946637	0.0
6.0	0.0	12.6859946637	0.0
6.0	0.0	12.6859946637	0.0
6.0	0.0	15.6135318938	0.0
7.0	0.0	16.5893776372	0.0
7.0	0.0	16.5893776372	0.0
7.0	0.0	16.5893776372	0.0
7.0	0.0	15.6135318938	0.0
7.0	0.0	17.5652233805	0.0
6.0	0.0	20.4927606106	0.0
6.0	0.0	20.4927606106	0.0
7.0	0.0	20.4927606106	0.0
7.0	0.0	21.468606354	5.33058857774
8.0	0.0	22.4444520973	5.33058857774
8.0	0.0	22.4444520973	5.33058857774
8.0	0.0	22.4444520973	5.33058857774
8.0	0.0	22.4444520973	5.33058857774
8.0	0.0	22.4444520973	5.33058857774
8.0	0.0	23.4202978407	5.33058857774
8.0	0.0	24.3961435841	5.33058857774
8.0	0.0	24.3961435841	5.33058857774
8.0	0.0	24.3961435841	5.33058857774
12.0	0.0	23.4202978407	5.33058857774
13.0	0.0	23.4202978407	5.33058857774
14.0	0.0	23.4202978407	5.33058857774
14.0	0.0	25.3719893274	5.33058857774
14.0	0.0	25.3719893274	5.33058857774
14.0	0.0	25.3719893274	5.33058857774
14.0	0.0	25.3719893274	5.33058857774
13.0	0.0	25.3719893274	5.33058857774
13.0	0.0	25.3719893274	5.33058857774
13.0	0.0	25.3719893274	5.33058857774
14.0	0.0	26.3478350708	5.33058857774
14.0	0.0	26.3478350708	5.33058857774
14.0	0.0	26.3478350708	5.33058857774
14.0	0.0	29.2753723009	5.33058857774
14.0	0.0	29.2753723009	5.33058857774
14.0	0.0	29.2753723009	5.33058857774
14.0	0.0	29.2753723009	5.33058857774
14.0	0.0	29.2753723009	5.33058857774
13.0	0.0	29.2753723009	5.33058857774
12.0	0.0	29.2753723009	5.33058857774
14.0	0.0	29.2753723009	5.33058857774
16.0	0.0	28.2995265575	5.33058857774
16.0	0.0	28.2995265575	5.33058857774
16.0	0.0	28.2995265575	5.33058857774
16.0	0.0	28.2995265575	5.33058857774
16.0	0.0	28.2995265575	5.33058857774
16.0	0.0	28.2995265575	5.33058857774
16.0	0.0	28.2995265575	5.33058857774
16.0	0.0	28.2995265575	5.33058857774
16.0	0.0	28.2995265575	5.33058857774
16.0	0.0	29.2753723009	5.33058857774
16.0	0.0	31.2270637876	5.33058857774
18.0	0.0	31.2270637876	5.33058857774
18.0	0.0	31.2270637876	5.33058857774
18.0	0.0	33.1787552743	5.33058857774
18.0	0.0	34.1546010177	5.33058857774
18.0	0.0	36.1062925044	5.33058857774
19.0	0.0	36.1062925044	5.33058857774
20.0	0.0	36.1062925044	5.33058857774
20.0	3.97491888194	37.0821382478	5.33058857774
20.0	3.97491888194	38.0579839911	5.33058857774
20.0	3.97491888194	38.0579839911	5.33058857774
20.0	3.97491888194	38.0579839911	5.33058857774
20.0	3.97491888194	38.0579839911	5.33058857774
21.0	3.97491888194	39.0338297346	5.33058857774
22.0	3.97491888194	40.0096754779	5.33058857774
22.0	3.97491888194	41.9613669646	5.33058857774
22.0	3.97491888194	42.9372127079	5.33058857774
23.0	3.97491888194	43.9130584514	5.33058857774
25.0	3.97491888194	42.9372127079	5.33058857774
25.0	3.97491888194	41.9613669646	5.33058857774
27.0	3.97491888194	42.9372127079	5.33058857774
27.0	3.97491888194	42.9372127079	5.33058857774
25.0	3.97491888194	43.9130584514	5.33058857774
31.0	3.97491888194	48.7922871681	5.33058857774
31.0	3.97491888194	48.7922871681	5.33058857774
31.0	3.97491888194	48.7922871681	5.33058857774
31.0	3.97491888194	49.7681329115	5.33058857774
31.0	3.97491888194	48.7922871681	5.33058857774
31.0	3.97491888194	48.7922871681	5.33058857774
31.0	3.97491888194	48.7922871681	5.33058857774
31.0	3.97491888194	48.7922871681	5.33058857774
31.0	3.97491888194	48.7922871681	5.33058857774
31.0	3.97491888194	51.7198243983	5.33058857774
31.0	3.97491888194	51.7198243983	5.33058857774
32.0	3.97491888194	51.7198243983	5.33058857774
32.0	3.97491888194	51.7198243983	5.33058857774
34.0	3.97491888194	51.7198243983	5.33058857774
35.0	3.97491888194	51.7198243983	5.33058857774
35.0	3.97491888194	49.7681329115	5.33058857774
39.0	3.97491888194	53.6715158849	5.33058857774
43.0	3.97491888194	55.6232073717	5.33058857774
45.0	3.97491888194	56.5990531151	5.33058857774
45.0	3.97491888194	56.5990531151	5.33058857774
46.0	3.97491888194	56.5990531151	5.33058857774
47.0	3.97491888194	56.5990531151	5.33058857774
48.0	3.97491888194	55.6232073717	5.33058857774
48.0	3.97491888194	57.5748988584	5.33058857774
47.0	3.97491888194	61.4782818319	5.33058857774
48.0	3.97491888194	65.3816648053	5.33058857774
49.0	3.97491888194	65.3816648053	10.6611771555
51.0	3.97491888194	64.405819062	10.6611771555
50.0	3.97491888194	63.4299733185	10.6611771555
54.0	3.97491888194	63.4299733185	10.6611771555
54.0	3.97491888194	65.3816648053	10.6611771555
58.0	3.97491888194	68.3092020354	10.6611771555
61.0	7.94983776388	75.1401222389	10.6611771555
67.0	7.94983776388	74.1642764956	10.6611771555
70.0	11.9247566458	85.8744254159	10.6611771555
70.0	11.9247566458	86.8502711593	10.6611771555
75.0	11.9247566458	93.6811913628	5.33058857774
76.0	11.9247566458	100.512111566	5.33058857774
78.0	11.9247566458	101.48795731	5.33058857774
81.0	11.9247566458	102.463803053	5.33058857774
81.0	11.9247566458	105.391340283	5.33058857774
81.0	11.9247566458	107.34303177	5.33058857774
81.0	11.9247566458	107.34303177	5.33058857774
82.0	11.9247566458	107.34303177	5.33058857774
84.0	11.9247566458	107.34303177	5.33058857774
86.0	11.9247566458	107.34303177	5.33058857774
85.0	11.9247566458	110.270569	5.33058857774
83.0	11.9247566458	110.270569	5.33058857774
84.0	11.9247566458	110.270569	5.33058857774
84.0	11.9247566458	109.294723256	5.33058857774
85.0	15.8996755278	109.294723256	5.33058857774
88.0	15.8996755278	112.222260486	5.33058857774
88.0	15.8996755278	114.173951974	5.33058857774
88.0	15.8996755278	113.198106231	5.33058857774
88.0	15.8996755278	115.149797717	5.33058857774
89.0	15.8996755278	115.149797717	5.33058857774
89.0	19.8745944097	116.125643461	5.33058857774
91.0	19.8745944097	119.053180691	5.33058857774
92.0	19.8745944097	121.98071792	5.33058857774
95.0	19.8745944097	120.029026434	5.33058857774
95.0	19.8745944097	123.932409407	10.6611771555
100.0	19.8745944097	128.811638124	10.6611771555
103.0	19.8745944097	131.739175354	10.6611771555
103.0	23.8495132917	133.69086684	10.6611771555
105.0	23.8495132917	136.61840407	10.6611771555
106.0	23.8495132917	143.449324275	10.6611771555
106.0	23.8495132917	145.401015761	10.6611771555
105.0	27.8244321736	150.280244478	10.6611771555
111.0	27.8244321736	152.231935965	15.9917657332
115.0	27.8244321736	160.038701911	15.9917657332
118.0	27.8244321736	166.869622115	15.9917657332
124.0	27.8244321736	168.821313602	15.9917657332
131.0	31.7993510555	172.724696575	21.3223543109
133.0	31.7993510555	172.724696575	21.3223543109
134.0	31.7993510555	173.700542319	21.3223543109
137.0	31.7993510555	175.652233805	21.3223543109
137.0	35.7742699375	176.628079549	21.3223543109
138.0	35.7742699375	180.531462522	21.3223543109
140.0	35.7742699375	186.386536982	21.3223543109
143.0	35.7742699375	189.314074213	21.3223543109
146.0	35.7742699375	191.265765699	21.3223543109
151.0	35.7742699375	195.169148673	21.3223543109
151.0	35.7742699375	195.169148673	26.6529428887
151.0	35.7742699375	196.144994416	26.6529428887
154.0	35.7742699375	197.120840159	26.6529428887
158.0	35.7742699375	197.120840159	26.6529428887
160.0	35.7742699375	200.048377389	26.6529428887
164.0	35.7742699375	204.927606106	26.6529428887
164.0	35.7742699375	211.758526309	26.6529428887
166.0	39.7491888194	211.758526309	26.6529428887
167.0	39.7491888194	211.758526309	26.6529428887
169.0	43.7241077014	212.734372053	26.6529428887
170.0	43.7241077014	218.589446514	26.6529428887
170.0	43.7241077014	216.637755027	26.6529428887
172.0	43.7241077014	216.637755027	26.6529428887
175.0	43.7241077014	217.61360077	26.6529428887
176.0	43.7241077014	219.565292257	26.6529428887
178.0	47.6990265833	219.565292257	31.9835314664
178.0	51.6739454652	223.46867523	31.9835314664
181.0	51.6739454652	223.46867523	31.9835314664
175.0	51.6739454652	222.492829487	31.9835314664
177.0	51.6739454652	222.492829487	37.3141200442
178.0	51.6739454652	224.444520973	37.3141200442
178.0	51.6739454652	226.39621246	37.3141200442
180.0	51.6739454652	228.347903947	37.3141200442
183.0	55.6488643472	232.25128692	37.3141200442
184.0	55.6488643472	236.154669893	37.3141200442
189.0	55.6488643472	237.130515637	37.3141200442
192.0	55.6488643472	239.082207124	37.3141200442
193.0	55.6488643472	241.033898611	37.3141200442
192.0	55.6488643472	242.985590098	42.6447086219
198.0	55.6488643472	244.937281584	42.6447086219
200.0	55.6488643472	245.913127328	47.9752971996
202.0	59.6237832291	247.864818814	47.9752971996
203.0	59.6237832291	249.816510301	47.9752971996
206.0	63.5987021111	257.623276247	47.9752971996
213.0	63.5987021111	268.357579425	47.9752971996
223.0	63.5987021111	282.995265575	53.3058857774
242.0	67.573620993	294.705414496	58.6364743551
253.0	75.5234587569	306.415563416	58.6364743551
259.0	75.5234587569	316.17402085	58.6364743551
260.0	79.4983776388	317.149866593	58.6364743551
266.0	79.4983776388	319.10155808	63.9670629328
266.0	79.4983776388	317.149866593	63.9670629328
267.0	79.4983776388	315.198175107	63.9670629328
270.0	87.4482154027	315.198175107	63.9670629328
272.0	87.4482154027	316.17402085	58.6364743551
274.0	87.4482154027	317.149866593	58.6364743551
274.0	87.4482154027	318.125712337	58.6364743551
271.0	87.4482154027	318.125712337	63.9670629328
270.0	95.3980531666	317.149866593	63.9670629328
267.0	87.4482154027	311.294792132	63.9670629328
267.0	83.4732965208	299.584643212	63.9670629328
257.0	83.4732965208	294.705414496	63.9670629328
248.0	75.5234587569	272.260962398	58.6364743551
244.0	75.5234587569	270.309270912	58.6364743551
235.0	79.4983776388	254.695739018	58.6364743551
229.0	79.4983776388	243.961435841	53.3058857774
226.0	79.4983776388	239.082207124	53.3058857774
216.0	75.5234587569	230.299595433	58.6364743551
216.0	75.5234587569	229.32374969	58.6364743551
216.0	75.5234587569	224.444520973	53.3058857774
218.0	75.5234587569	220.541138	53.3058857774
217.0	75.5234587569	220.541138	53.3058857774
217.0	75.5234587569	219.565292257	53.3058857774
218.0	75.5234587569	219.565292257	53.3058857774
216.0	75.5234587569	217.61360077	53.3058857774
218.0	75.5234587569	219.565292257	53.3058857774
219.0	75.5234587569	219.565292257	53.3058857774
219.0	75.5234587569	218.589446514	53.3058857774
221.0	71.548539875	218.589446514	53.3058857774
220.0	71.548539875	215.661909284	53.3058857774
220.0	71.548539875	212.734372053	53.3058857774
222.0	71.548539875	212.734372053	53.3058857774
221.0	71.548539875	212.734372053	53.3058857774
221.0	71.548539875	212.734372053	53.3058857774
221.0	67.573620993	211.758526309	53.3058857774
221.0	67.573620993	207.855143336	53.3058857774
221.0	67.573620993	205.903451849	53.3058857774
220.0	67.573620993	204.927606106	53.3058857774
220.0	67.573620993	199.072531646	53.3058857774
218.0	67.573620993	195.169148673	47.9752971996
214.0	67.573620993	196.144994416	47.9752971996
216.0	67.573620993	197.120840159	47.9752971996
216.0	63.5987021111	197.120840159	47.9752971996
213.0	63.5987021111	186.386536982	47.9752971996
212.0	63.5987021111	185.410691239	47.9752971996
213.0	59.6237832291	182.483154009	47.9752971996
207.0	59.6237832291	183.458999752	42.6447086219
205.0	59.6237832291	179.555616779	42.6447086219
202.0	59.6237832291	172.724696575	42.6447086219
201.0	55.6488643472	170.773005089	42.6447086219
193.0	55.6488643472	170.773005089	42.6447086219
186.0	55.6488643472	168.821313602	37.3141200442
185.0	55.6488643472	167.845467859	37.3141200442
184.0	55.6488643472	168.821313602	37.3141200442
181.0	55.6488643472	166.869622115	37.3141200442
181.0	55.6488643472	165.893776372	37.3141200442
178.0	55.6488643472	162.966239142	37.3141200442
177.0	55.6488643472	161.990393398	37.3141200442
173.0	55.6488643472	156.135318938	37.3141200442
169.0	55.6488643472	151.256090221	37.3141200442
170.0	55.6488643472	151.256090221	37.3141200442
173.0	59.6237832291	149.304398735	37.3141200442
173.0	59.6237832291	150.280244478	37.3141200442
169.0	55.6488643472	148.328552991	37.3141200442
168.0	55.6488643472	148.328552991	37.3141200442
164.0	55.6488643472	144.425170018	37.3141200442
164.0	55.6488643472	138.570095558	37.3141200442
165.0	51.6739454652	140.521787045	37.3141200442
167.0	51.6739454652	139.545941301	37.3141200442
166.0	47.6990265833	137.594249814	37.3141200442
165.0	47.6990265833	135.642558327	37.3141200442
165.0	47.6990265833	134.666712584	37.3141200442
164.0	47.6990265833	133.69086684	37.3141200442
160.0	47.6990265833	131.739175354	37.3141200442
159.0	47.6990265833	131.739175354	37.3141200442
157.0	43.7241077014	131.739175354	31.9835314664
157.0	47.6990265833	130.76332961	31.9835314664
155.0	47.6990265833	129.787483867	31.9835314664
155.0	47.6990265833	129.787483867	31.9835314664
155.0	47.6990265833	128.811638124	31.9835314664
154.0	47.6990265833	127.83579238	31.9835314664
154.0	47.6990265833	124.90825515	31.9835314664
155.0	47.6990265833	123.932409407	31.9835314664
152.0	43.7241077014	121.98071792	31.9835314664
151.0	43.7241077014	117.101489204	31.9835314664
150.0	43.7241077014	117.101489204	31.9835314664
148.0	43.7241077014	117.101489204	31.9835314664
148.0	43.7241077014	113.198106231	31.9835314664
148.0	43.7241077014	111.246414743	26.6529428887
144.0	43.7241077014	109.294723256	26.6529428887
142.0	43.7241077014	108.318877513	26.6529428887
141.0	43.7241077014	106.367186026	26.6529428887
140.0	43.7241077014	107.34303177	26.6529428887
136.0	39.7491888194	100.512111566	26.6529428887
118.0	39.7491888194	82.9468881858	26.6529428887
102.0	31.7993510555	67.333356292	15.9917657332
77.0	27.8244321736	51.7198243983	10.6611771555
66.0	19.8745944097	41.9613669646	10.6611771555
58.0	19.8745944097	34.1546010177	10.6611771555
54.0	15.8996755278	31.2270637876	10.6611771555
48.0	15.8996755278	30.2512180442	5.33058857774
45.0	7.94983776388	29.2753723009	5.33058857774
46.0	7.94983776388	29.2753723009	5.33058857774
46.0	7.94983776388	29.2753723009	5.33058857774
46.0	7.94983776388	29.2753723009	5.33058857774
45.0	7.94983776388	28.2995265575	5.33058857774
43.0	7.94983776388	28.2995265575	0.0
43.0	7.94983776388	28.2995265575	0.0
43.0	7.94983776388	28.2995265575	0.0
43.0	7.94983776388	26.3478350708	0.0
36.0	7.94983776388	26.3478350708	0.0
36.0	7.94983776388	26.3478350708	0.0
36.0	7.94983776388	26.3478350708	0.0
33.0	7.94983776388	25.3719893274	0.0
33.0	7.94983776388	25.3719893274	0.0
32.0	7.94983776388	25.3719893274	0.0
32.0	7.94983776388	25.3719893274	0.0
33.0	7.94983776388	25.3719893274	0.0
31.0	7.94983776388	28.2995265575	0.0
32.0	7.94983776388	30.2512180442	0.0
33.0	7.94983776388	30.2512180442	0.0
34.0	7.94983776388	30.2512180442	0.0
34.0	7.94983776388	30.2512180442	0.0
34.0	11.9247566458	31.2270637876	5.33058857774
34.0	11.9247566458	33.1787552743	5.33058857774
35.0	11.9247566458	33.1787552743	5.33058857774
36.0	11.9247566458	35.1304467611	5.33058857774
36.0	11.9247566458	38.0579839911	5.33058857774
37.0	11.9247566458	38.0579839911	5.33058857774
37.0	11.9247566458	38.0579839911	5.33058857774
37.0	11.9247566458	38.0579839911	5.33058857774
37.0	11.9247566458	38.0579839911	5.33058857774
37.0	11.9247566458	40.9855212212	5.33058857774
37.0	11.9247566458	41.9613669646	5.33058857774
36.0	11.9247566458	40.9855212212	5.33058857774
36.0	11.9247566458	40.9855212212	5.33058857774
39.0	11.9247566458	41.9613669646	5.33058857774
38.0	11.9247566458	41.9613669646	5.33058857774
39.0	11.9247566458	43.9130584514	5.33058857774
37.0	11.9247566458	45.864749938	5.33058857774
38.0	11.9247566458	42.9372127079	5.33058857774
38.0	11.9247566458	39.0338297346	5.33058857774
38.0	11.9247566458	39.0338297346	5.33058857774
38.0	11.9247566458	38.0579839911	5.33058857774
38.0	11.9247566458	38.0579839911	5.33058857774
37.0	11.9247566458	39.0338297346	5.33058857774
37.0	11.9247566458	37.0821382478	5.33058857774
37.0	11.9247566458	37.0821382478	5.33058857774
38.0	11.9247566458	37.0821382478	5.33058857774
39.0	11.9247566458	35.1304467611	5.33058857774
37.0	11.9247566458	36.1062925044	5.33058857774
37.0	11.9247566458	36.1062925044	5.33058857774
36.0	11.9247566458	36.1062925044	5.33058857774
38.0	11.9247566458	35.1304467611	5.33058857774
38.0	11.9247566458	36.1062925044	5.33058857774
38.0	11.9247566458	35.1304467611	5.33058857774
38.0	11.9247566458	36.1062925044	5.33058857774
37.0	11.9247566458	36.1062925044	5.33058857774
37.0	11.9247566458	36.1062925044	5.33058857774
37.0	11.9247566458	36.1062925044	5.33058857774
40.0	11.9247566458	36.1062925044	5.33058857774
39.0	7.94983776388	37.0821382478	5.33058857774
38.0	7.94983776388	36.1062925044	5.33058857774
37.0	7.94983776388	35.1304467611	5.33058857774
37.0	7.94983776388	33.1787552743	5.33058857774
37.0	7.94983776388	33.1787552743	5.33058857774
36.0	7.94983776388	33.1787552743	5.33058857774
33.0	7.94983776388	32.202909531	5.33058857774
29.0	7.94983776388	32.202909531	5.33058857774
29.0	7.94983776388	32.202909531	5.33058857774
29.0	7.94983776388	33.1787552743	5.33058857774
29.0	7.94983776388	36.1062925044	5.33058857774
29.0	7.94983776388	36.1062925044	5.33058857774
29.0	7.94983776388	34.1546010177	5.33058857774
29.0	7.94983776388	34.1546010177	5.33058857774
29.0	7.94983776388	36.1062925044	5.33058857774
29.0	3.97491888194	36.1062925044	5.33058857774
29.0	3.97491888194	36.1062925044	5.33058857774
30.0	3.97491888194	37.0821382478	5.33058857774
30.0	3.97491888194	39.0338297346	5.33058857774
31.0	3.97491888194	40.0096754779	5.33058857774
31.0	3.97491888194	40.0096754779	5.33058857774
31.0	3.97491888194	40.0096754779	5.33058857774
31.0	3.97491888194	40.0096754779	5.33058857774
31.0	3.97491888194	40.0096754779	5.33058857774
31.0	3.97491888194	40.9855212212	5.33058857774
31.0	3.97491888194	40.9855212212	5.33058857774
33.0	3.97491888194	40.9855212212	5.33058857774
33.0	3.97491888194	40.9855212212	5.33058857774
33.0	3.97491888194	40.0096754779	5.33058857774
33.0	3.97491888194	41.9613669646	5.33058857774
33.0	3.97491888194	41.9613669646	5.33058857774
33.0	3.97491888194	41.9613669646	5.33058857774
33.0	3.97491888194	42.9372127079	5.33058857774
33.0	3.97491888194	42.9372127079	5.33058857774
33.0	3.97491888194	42.9372127079	5.33058857774
33.0	3.97491888194	45.864749938	5.33058857774
33.0	3.97491888194	46.8405956814	5.33058857774
33.0	3.97491888194	46.8405956814	5.33058857774
33.0	3.97491888194	46.8405956814	5.33058857774
33.0	3.97491888194	46.8405956814	5.33058857774
33.0	3.97491888194	46.8405956814	5.33058857774
34.0	3.97491888194	47.8164414248	5.33058857774
33.0	3.97491888194	50.7439786548	5.33058857774
33.0	3.97491888194	50.7439786548	5.33058857774
33.0	11.9247566458	51.7198243983	5.33058857774
33.0	15.8996755278	51.7198243983	5.33058857774
33.0	15.8996755278	51.7198243983	5.33058857774
33.0	15.8996755278	52.6956701416	5.33058857774
33.0	15.8996755278	52.6956701416	5.33058857774
31.0	15.8996755278	53.6715158849	5.33058857774
31.0	15.8996755278	53.6715158849	5.33058857774
30.0	15.8996755278	55.6232073717	5.33058857774
30.0	15.8996755278	55.6232073717	5.33058857774
32.0	15.8996755278	58.5507446017	5.33058857774
32.0	15.8996755278	58.5507446017	5.33058857774
31.0	15.8996755278	58.5507446017	5.33058857774
30.0	15.8996755278	59.5265903452	5.33058857774
30.0	15.8996755278	57.5748988584	5.33058857774
28.0	15.8996755278	55.6232073717	5.33058857774
27.0	19.8745944097	53.6715158849	5.33058857774
26.0	19.8745944097	53.6715158849	5.33058857774
26.0	19.8745944097	54.6473616283	5.33058857774
26.0	15.8996755278	53.6715158849	0.0
26.0	15.8996755278	51.7198243983	0.0
22.0	15.8996755278	52.6956701416	0.0
28.0	27.8244321736	48.7922871681	0.0
25.0	27.8244321736	42.9372127079	0.0
22.0	27.8244321736	39.0338297346	0.0
22.0	27.8244321736	41.9613669646	0.0
23.0	27.8244321736	42.9372127079	0.0
23.0	27.8244321736	42.9372127079	0.0
25.0	27.8244321736	43.9130584514	0.0
25.0	27.8244321736	40.9855212212	0.0
25.0	27.8244321736	40.9855212212	0.0
25.0	27.8244321736	40.9855212212	0.0
25.0	27.8244321736	41.9613669646	0.0
23.0	27.8244321736	41.9613669646	0.0
23.0	27.8244321736	41.9613669646	0.0
23.0	27.8244321736	42.9372127079	0.0
23.0	27.8244321736	43.9130584514	0.0
25.0	27.8244321736	43.9130584514	0.0
25.0	27.8244321736	43.9130584514	0.0
26.0	27.8244321736	43.9130584514	0.0
29.0	27.8244321736	43.9130584514	0.0
30.0	27.8244321736	44.8889041947	0.0
30.0	27.8244321736	45.864749938	0.0
31.0	27.8244321736	45.864749938	0.0
32.0	27.8244321736	45.864749938	0.0
32.0	27.8244321736	46.8405956814	0.0
32.0	27.8244321736	47.8164414248	0.0
33.0	27.8244321736	47.8164414248	0.0
33.0	27.8244321736	47.8164414248	0.0
33.0	27.8244321736	48.7922871681	0.0
33.0	27.8244321736	47.8164414248	0.0
33.0	27.8244321736	47.8164414248	0.0
33.0	27.8244321736	46.8405956814	0.0
33.0	27.8244321736	46.8405956814	0.0
33.0	27.8244321736	47.8164414248	0.0
33.0	27.8244321736	47.8164414248	0.0
31.0	27.8244321736	46.8405956814	0.0
30.0	39.7491888194	45.864749938	0.0
31.0	39.7491888194	46.8405956814	0.0
31.0	51.6739454652	48.7922871681	0.0
34.0	51.6739454652	51.7198243983	0.0
35.0	51.6739454652	55.6232073717	0.0
36.0	51.6739454652	55.6232073717	0.0
40.0	51.6739454652	55.6232073717	0.0
40.0	51.6739454652	55.6232073717	0.0
40.0	51.6739454652	55.6232073717	0.0
40.0	51.6739454652	54.6473616283	0.0
41.0	51.6739454652	51.7198243983	0.0
41.0	51.6739454652	51.7198243983	0.0
41.0	51.6739454652	51.7198243983	0.0
41.0	51.6739454652	50.7439786548	0.0
42.0	51.6739454652	50.7439786548	0.0
44.0	51.6739454652	48.7922871681	0.0
45.0	59.6237832291	48.7922871681	0.0
44.0	59.6237832291	48.7922871681	0.0
44.0	59.6237832291	46.8405956814	0.0
42.0	59.6237832291	45.864749938	0.0
43.0	59.6237832291	45.864749938	0.0
43.0	59.6237832291	45.864749938	0.0
43.0	59.6237832291	47.8164414248	0.0
43.0	59.6237832291	46.8405956814	0.0
42.0	59.6237832291	47.8164414248	0.0
41.0	59.6237832291	49.7681329115	0.0
42.0	59.6237832291	49.7681329115	0.0
42.0	59.6237832291	49.7681329115	0.0
43.0	59.6237832291	51.7198243983	0.0
44.0	59.6237832291	48.7922871681	0.0
45.0	59.6237832291	49.7681329115	0.0
47.0	59.6237832291	51.7198243983	0.0
47.0	59.6237832291	51.7198243983	0.0
47.0	59.6237832291	51.7198243983	0.0
47.0	59.6237832291	51.7198243983	0.0
48.0	59.6237832291	53.6715158849	0.0
49.0	59.6237832291	52.6956701416	0.0
49.0	59.6237832291	52.6956701416	0.0
51.0	59.6237832291	52.6956701416	0.0
52.0	59.6237832291	52.6956701416	0.0
55.0	59.6237832291	52.6956701416	0.0
58.0	63.5987021111	63.4299733185	0.0
63.0	63.5987021111	66.3575105486	0.0
68.0	63.5987021111	78.067659469	0.0
74.0	59.6237832291	79.0435052124	0.0
80.0	67.573620993	82.9468881858	0.0
83.0	67.573620993	86.8502711593	0.0
83.0	67.573620993	85.8744254159	0.0
86.0	67.573620993	85.8744254159	0.0
89.0	67.573620993	87.8261169026	0.0
91.0	67.573620993	87.8261169026	0.0
92.0	67.573620993	87.8261169026	0.0
93.0	67.573620993	86.8502711593	0.0
94.0	67.573620993	88.801962646	0.0
93.0	67.573620993	89.7778083894	0.0
92.0	67.573620993	91.7294998761	0.0
92.0	67.573620993	90.7536541327	0.0
93.0	67.573620993	92.7053456195	0.0
94.0	67.573620993	93.6811913628	0.0
95.0	63.5987021111	94.6570371062	0.0
95.0	63.5987021111	93.6811913628	0.0
99.0	63.5987021111	93.6811913628	0.0
99.0	63.5987021111	92.7053456195	0.0
100.0	63.5987021111	92.7053456195	0.0
100.0	63.5987021111	95.6328828495	0.0
94.0	51.6739454652	95.6328828495	0.0
94.0	51.6739454652	95.6328828495	0.0
95.0	51.6739454652	96.608728593	0.0
95.0	51.6739454652	93.6811913628	0.0
96.0	51.6739454652	94.6570371062	0.0
100.0	51.6739454652	94.6570371062	0.0
98.0	51.6739454652	94.6570371062	0.0
97.0	51.6739454652	93.6811913628	0.0
97.0	51.6739454652	93.6811913628	0.0
97.0	51.6739454652	94.6570371062	0.0
97.0	51.6739454652	95.6328828495	0.0
98.0	51.6739454652	95.6328828495	0.0
99.0	51.6739454652	93.6811913628	0.0
102.0	51.6739454652	92.7053456195	0.0
105.0	51.6739454652	92.7053456195	0.0
105.0	55.6488643472	92.7053456195	0.0
105.0	55.6488643472	94.6570371062	0.0
106.0	59.6237832291	94.6570371062	0.0
103.0	59.6237832291	92.7053456195	0.0
102.0	59.6237832291	90.7536541327	0.0
103.0	59.6237832291	89.7778083894	0.0
102.0	59.6237832291	89.7778083894	0.0
103.0	59.6237832291	89.7778083894	0.0
103.0	59.6237832291	89.7778083894	0.0
103.0	63.5987021111	89.7778083894	0.0
102.0	63.5987021111	89.7778083894	0.0
103.0	63.5987021111	90.7536541327	0.0
102.0	63.5987021111	90.7536541327	0.0
104.0	63.5987021111	90.7536541327	0.0
104.0	63.5987021111	90.7536541327	0.0
104.0	63.5987021111	90.7536541327	0.0
104.0	51.6739454652	90.7536541327	0.0
105.0	51.6739454652	90.7536541327	0.0
105.0	51.6739454652	90.7536541327	0.0
108.0	51.6739454652	89.7778083894	0.0
109.0	51.6739454652	89.7778083894	0.0
108.0	51.6739454652	89.7778083894	0.0
108.0	39.7491888194	87.8261169026	0.0
106.0	39.7491888194	85.8744254159	0.0
105.0	39.7491888194	81.9710424425	0.0
105.0	39.7491888194	81.9710424425	0.0
102.0	39.7491888194	82.9468881858	0.0
102.0	39.7491888194	82.9468881858	0.0
103.0	39.7491888194	82.9468881858	0.0
103.0	39.7491888194	82.9468881858	0.0
102.0	39.7491888194	82.9468881858	0.0
102.0	39.7491888194	82.9468881858	0.0
102.0	39.7491888194	82.9468881858	0.0
103.0	39.7491888194	82.9468881858	0.0
104.0	39.7491888194	82.9468881858	0.0
102.0	39.7491888194	81.9710424425	0.0
103.0	31.7993510555	80.9951966991	0.0
103.0	31.7993510555	81.9710424425	0.0
103.0	31.7993510555	80.9951966991	0.0
102.0	31.7993510555	80.9951966991	0.0
102.0	31.7993510555	81.9710424425	0.0
102.0	31.7993510555	81.9710424425	0.0
103.0	31.7993510555	80.0193509558	0.0
103.0	31.7993510555	80.0193509558	0.0
103.0	31.7993510555	79.0435052124	0.0
103.0	31.7993510555	77.0918137257	0.0
102.0	31.7993510555	77.0918137257	0.0
102.0	31.7993510555	78.067659469	0.0
102.0	31.7993510555	76.1159679823	0.0
101.0	31.7993510555	77.0918137257	0.0
100.0	35.7742699375	77.0918137257	0.0
98.0	35.7742699375	74.1642764956	0.0
98.0	35.7742699375	74.1642764956	0.0
98.0	35.7742699375	74.1642764956	0.0
99.0	39.7491888194	74.1642764956	0.0
98.0	39.7491888194	71.2367392654	0.0
98.0	39.7491888194	71.2367392654	0.0
97.0	39.7491888194	72.2125850089	0.0
89.0	43.7241077014	70.2608935221	0.0
87.0	39.7491888194	69.2850477788	0.0
84.0	39.7491888194	72.2125850089	0.0
83.0	35.7742699375	59.5265903452	0.0
77.0	35.7742699375	53.6715158849	0.0
74.0	35.7742699375	42.9372127079	0.0
59.0	31.7993510555	33.1787552743	0.0
51.0	19.8745944097	31.2270637876	0.0
48.0	19.8745944097	27.3236808142	0.0
48.0	19.8745944097	26.3478350708	0.0
45.0	19.8745944097	26.3478350708	0.0
43.0	19.8745944097	25.3719893274	0.0
44.0	19.8745944097	24.3961435841	0.0
43.0	19.8745944097	25.3719893274	0.0
45.0	19.8745944097	25.3719893274	0.0
44.0	19.8745944097	25.3719893274	0.0
44.0	19.8745944097	24.3961435841	0.0
44.0	19.8745944097	24.3961435841	0.0
44.0	23.8495132917	22.4444520973	0.0
43.0	23.8495132917	22.4444520973	0.0
44.0	23.8495132917	20.4927606106	0.0
44.0	23.8495132917	20.4927606106	0.0
45.0	23.8495132917	23.4202978407	0.0
45.0	23.8495132917	24.3961435841	0.0
42.0	23.8495132917	24.3961435841	0.0
42.0	23.8495132917	25.3719893274	0.0
41.0	23.8495132917	25.3719893274	0.0
41.0	23.8495132917	25.3719893274	0.0
41.0	23.8495132917	25.3719893274	0.0
43.0	23.8495132917	25.3719893274	0.0
42.0	23.8495132917	24.3961435841	0.0
39.0	23.8495132917	25.3719893274	0.0
37.0	23.8495132917	25.3719893274	0.0
37.0	23.8495132917	25.3719893274	0.0
37.0	23.8495132917	25.3719893274	0.0
37.0	23.8495132917	25.3719893274	0.0
37.0	23.8495132917	25.3719893274	0.0
37.0	23.8495132917	25.3719893274	0.0
35.0	23.8495132917	25.3719893274	0.0
34.0	23.8495132917	25.3719893274	0.0
30.0	23.8495132917	27.3236808142	0.0
30.0	23.8495132917	29.2753723009	0.0
29.0	19.8745944097	28.2995265575	0.0
28.0	19.8745944097	26.3478350708	0.0
27.0	15.8996755278	26.3478350708	0.0
26.0	15.8996755278	26.3478350708	0.0
26.0	15.8996755278	27.3236808142	0.0
26.0	15.8996755278	27.3236808142	0.0
26.0	15.8996755278	27.3236808142	0.0
24.0	15.8996755278	27.3236808142	0.0
24.0	15.8996755278	27.3236808142	0.0
24.0	11.9247566458	26.3478350708	0.0
24.0	11.9247566458	26.3478350708	0.0
24.0	11.9247566458	26.3478350708	0.0
24.0	11.9247566458	27.3236808142	0.0
24.0	11.9247566458	27.3236808142	0.0
24.0	11.9247566458	27.3236808142	0.0
25.0	11.9247566458	27.3236808142	0.0
25.0	11.9247566458	28.2995265575	5.33058857774
25.0	11.9247566458	29.2753723009	5.33058857774
25.0	11.9247566458	29.2753723009	5.33058857774
23.0	11.9247566458	29.2753723009	5.33058857774
21.0	7.94983776388	29.2753723009	5.33058857774
22.0	7.94983776388	29.2753723009	5.33058857774
22.0	11.9247566458	30.2512180442	5.33058857774
22.0	11.9247566458	30.2512180442	5.33058857774
23.0	11.9247566458	29.2753723009	5.33058857774
23.0	11.9247566458	29.2753723009	5.33058857774
22.0	11.9247566458	28.2995265575	5.33058857774
22.0	11.9247566458	28.2995265575	5.33058857774
22.0	11.9247566458	28.2995265575	5.33058857774
21.0	11.9247566458	29.2753723009	5.33058857774
21.0	11.9247566458	29.2753723009	5.33058857774
21.0	11.9247566458	29.2753723009	5.33058857774
21.0	11.9247566458	29.2753723009	5.33058857774
22.0	11.9247566458	29.2753723009	5.33058857774
25.0	11.9247566458	29.2753723009	5.33058857774
24.0	11.9247566458	29.2753723009	5.33058857774
22.0	11.9247566458	31.2270637876	5.33058857774
22.0	7.94983776388	31.2270637876	5.33058857774
22.0	7.94983776388	31.2270637876	5.33058857774
22.0	7.94983776388	31.2270637876	5.33058857774
22.0	7.94983776388	30.2512180442	5.33058857774
22.0	7.94983776388	29.2753723009	5.33058857774
22.0	7.94983776388	29.2753723009	5.33058857774
22.0	7.94983776388	29.2753723009	5.33058857774
22.0	7.94983776388	29.2753723009	5.33058857774
22.0	7.94983776388	28.2995265575	10.6611771555
22.0	7.94983776388	28.2995265575	10.6611771555
23.0	7.94983776388	27.3236808142	10.6611771555
23.0	7.94983776388	27.3236808142	10.6611771555
23.0	7.94983776388	27.3236808142	10.6611771555
22.0	3.97491888194	25.3719893274	10.6611771555
22.0	3.97491888194	25.3719893274	10.6611771555
22.0	3.97491888194	24.3961435841	10.6611771555
21.0	3.97491888194	24.3961435841	10.6611771555
21.0	3.97491888194	24.3961435841	10.6611771555
21.0	3.97491888194	24.3961435841	10.6611771555
21.0	3.97491888194	24.3961435841	10.6611771555
20.0	3.97491888194	22.4444520973	10.6611771555
22.0	3.97491888194	22.4444520973	10.6611771555
23.0	3.97491888194	22.4444520973	10.6611771555
23.0	3.97491888194	21.468606354	10.6611771555
21.0	3.97491888194	21.468606354	10.6611771555
21.0	3.97491888194	21.468606354	10.6611771555
20.0	3.97491888194	21.468606354	10.6611771555
20.0	3.97491888194	21.468606354	10.6611771555
20.0	3.97491888194	19.5169148673	10.6611771555
20.0	3.97491888194	19.5169148673	10.6611771555
20.0	3.97491888194	19.5169148673	10.6611771555
20.0	3.97491888194	20.4927606106	10.6611771555
20.0	3.97491888194	20.4927606106	10.6611771555
19.0	3.97491888194	20.4927606106	10.6611771555
19.0	3.97491888194	19.5169148673	10.6611771555
19.0	3.97491888194	19.5169148673	10.6611771555
19.0	3.97491888194	19.5169148673	10.6611771555
19.0	3.97491888194	19.5169148673	10.6611771555
19.0	3.97491888194	19.5169148673	10.6611771555
19.0	3.97491888194	19.5169148673	10.6611771555
20.0	3.97491888194	19.5169148673	10.6611771555
20.0	3.97491888194	19.5169148673	10.6611771555
23.0	3.97491888194	19.5169148673	10.6611771555
22.0	7.94983776388	18.5410691239	10.6611771555
22.0	7.94983776388	17.5652233805	10.6611771555
22.0	7.94983776388	18.5410691239	10.6611771555
21.0	7.94983776388	17.5652233805	10.6611771555
21.0	7.94983776388	17.5652233805	10.6611771555
21.0	7.94983776388	17.5652233805	10.6611771555
21.0	19.8745944097	17.5652233805	10.6611771555
19.0	19.8745944097	17.5652233805	10.6611771555
19.0	19.8745944097	17.5652233805	10.6611771555
19.0	19.8745944097	16.5893776372	5.33058857774
20.0	19.8745944097	16.5893776372	5.33058857774
20.0	19.8745944097	16.5893776372	5.33058857774
21.0	19.8745944097	16.5893776372	5.33058857774
21.0	19.8745944097	16.5893776372	5.33058857774
21.0	19.8745944097	17.5652233805	5.33058857774
21.0	19.8745944097	17.5652233805	5.33058857774
21.0	19.8745944097	19.5169148673	5.33058857774
21.0	19.8745944097	19.5169148673	5.33058857774
21.0	19.8745944097	17.5652233805	5.33058857774
21.0	19.8745944097	14.6376861505	5.33058857774
20.0	19.8745944097	15.6135318938	5.33058857774
21.0	19.8745944097	15.6135318938	5.33058857774
21.0	19.8745944097	15.6135318938	5.33058857774
21.0	19.8745944097	15.6135318938	5.33058857774
21.0	19.8745944097	15.6135318938	5.33058857774
21.0	19.8745944097	14.6376861505	5.33058857774
21.0	19.8745944097	14.6376861505	5.33058857774
21.0	19.8745944097	14.6376861505	5.33058857774
21.0	19.8745944097	14.6376861505	5.33058857774
21.0	19.8745944097	14.6376861505	5.33058857774
21.0	19.8745944097	15.6135318938	5.33058857774
22.0	19.8745944097	15.6135318938	5.33058857774
22.0	19.8745944097	15.6135318938	5.33058857774
23.0	19.8745944097	15.6135318938	5.33058857774
23.0	19.8745944097	15.6135318938	5.33058857774
23.0	19.8745944097	15.6135318938	5.33058857774
23.0	19.8745944097	15.6135318938	0.0
23.0	19.8745944097	15.6135318938	0.0
23.0	19.8745944097	15.6135318938	0.0
23.0	19.8745944097	15.6135318938	0.0
23.0	19.8745944097	15.6135318938	0.0
22.0	19.8745944097	15.6135318938	0.0
22.0	15.8996755278	14.6376861505	0.0
22.0	15.8996755278	14.6376861505	0.0
21.0	15.8996755278	14.6376861505	0.0
21.0	15.8996755278	14.6376861505	0.0
21.0	15.8996755278	14.6376861505	0.0
21.0	15.8996755278	14.6376861505	0.0
21.0	15.8996755278	14.6376861505	0.0
21.0	15.8996755278	14.6376861505	0.0
21.0	15.8996755278	14.6376861505	0.0
22.0	15.8996755278	14.6376861505	0.0
22.0	15.8996755278	14.6376861505	0.0
21.0	15.8996755278	15.6135318938	0.0
18.0	15.8996755278	15.6135318938	0.0
17.0	15.8996755278	16.5893776372	0.0
17.0	15.8996755278	14.6376861505	0.0
17.0	15.8996755278	14.6376861505	0.0
17.0	15.8996755278	14.6376861505	0.0
17.0	15.8996755278	14.6376861505	0.0
18.0	15.8996755278	14.6376861505	0.0
18.0	15.8996755278	14.6376861505	0.0
18.0	15.8996755278	16.5893776372	0.0
18.0	15.8996755278	16.5893776372	0.0
18.0	15.8996755278	17.5652233805	0.0
18.0	15.8996755278	17.5652233805	0.0
19.0	15.8996755278	17.5652233805	0.0
18.0	15.8996755278	17.5652233805	0.0
18.0	15.8996755278	17.5652233805	0.0
18.0	15.8996755278	17.5652233805	0.0
19.0	15.8996755278	17.5652233805	0.0
20.0	15.8996755278	17.5652233805	0.0
20.0	15.8996755278	17.5652233805	0.0
27.0	15.8996755278	20.4927606106	0.0
30.0	15.8996755278	21.468606354	0.0
30.0	15.8996755278	21.468606354	0.0
30.0	27.8244321736	21.468606354	0.0
30.0	27.8244321736	21.468606354	0.0
28.0	27.8244321736	21.468606354	0.0
27.0	27.8244321736	21.468606354	0.0
27.0	27.8244321736	21.468606354	0.0
27.0	27.8244321736	21.468606354	0.0
27.0	27.8244321736	20.4927606106	0.0
27.0	27.8244321736	20.4927606106	0.0
27.0	27.8244321736	20.4927606106	0.0
26.0	27.8244321736	20.4927606106	0.0
26.0	27.8244321736	20.4927606106	0.0
26.0	27.8244321736	20.4927606106	0.0
26.0	27.8244321736	20.4927606106	0.0
26.0	27.8244321736	20.4927606106	0.0
26.0	27.8244321736	20.4927606106	0.0
26.0	27.8244321736	20.4927606106	0.0
26.0	27.8244321736	20.4927606106	0.0
26.0	27.8244321736	20.4927606106	0.0
26.0	27.8244321736	20.4927606106	0.0
26.0	27.8244321736	20.4927606106	0.0
26.0	27.8244321736	20.4927606106	0.0
26.0	27.8244321736	20.4927606106	0.0
25.0	27.8244321736	20.4927606106	0.0
22.0	27.8244321736	20.4927606106	0.0
21.0	23.8495132917	16.5893776372	0.0
20.0	23.8495132917	16.5893776372	0.0
20.0	23.8495132917	15.6135318938	0.0
20.0	23.8495132917	15.6135318938	0.0
20.0	23.8495132917	15.6135318938	0.0
20.0	23.8495132917	15.6135318938	0.0
20.0	11.9247566458	15.6135318938	0.0
20.0	11.9247566458	15.6135318938	0.0
20.0	11.9247566458	15.6135318938	0.0
20.0	11.9247566458	15.6135318938	0.0
20.0	11.9247566458	15.6135318938	0.0
19.0	11.9247566458	15.6135318938	0.0
18.0	11.9247566458	15.6135318938	0.0
18.0	11.9247566458	15.6135318938	0.0
18.0	11.9247566458	14.6376861505	0.0
18.0	11.9247566458	14.6376861505	0.0
19.0	11.9247566458	13.661840407	0.0
19.0	11.9247566458	12.6859946637	0.0
19.0	11.9247566458	12.6859946637	0.0
19.0	11.9247566458	12.6859946637	0.0
20.0	11.9247566458	11.7101489204	0.0
21.0	11.9247566458	12.6859946637	0.0
21.0	11.9247566458	12.6859946637	0.0
21.0	11.9247566458	14.6376861505	0.0
21.0	11.9247566458	14.6376861505	0.0
21.0	11.9247566458	14.6376861505	0.0
21.0	11.9247566458	14.6376861505	0.0
22.0	11.9247566458	14.6376861505	0.0
21.0	11.9247566458	14.6376861505	0.0
21.0	11.9247566458	14.6376861505	0.0
21.0	11.9247566458	13.661840407	0.0
20.0	11.9247566458	13.661840407	0.0
20.0	11.9247566458	13.661840407	0.0
19.0	11.9247566458	13.661840407	0.0
19.0	11.9247566458	14.6376861505	0.0
19.0	11.9247566458	14.6376861505	0.0
19.0	11.9247566458	14.6376861505	0.0
19.0	11.9247566458	14.6376861505	0.0
19.0	11.9247566458	14.6376861505	0.0
19.0	11.9247566458	14.6376861505	0.0
19.0	11.9247566458	14.6376861505	0.0
19.0	11.9247566458	14.6376861505	0.0
19.0	11.9247566458	14.6376861505	0.0
19.0	11.9247566458	14.6376861505	0.0
19.0	11.9247566458	14.6376861505	0.0
19.0	11.9247566458	14.6376861505	0.0
19.0	11.9247566458	14.6376861505	0.0
19.0	11.9247566458	14.6376861505	0.0
19.0	11.9247566458	14.6376861505	0.0
19.0	11.9247566458	13.661840407	0.0
19.0	11.9247566458	13.661840407	0.0
18.0	11.9247566458	13.661840407	0.0
18.0	11.9247566458	13.661840407	0.0
18.0	11.9247566458	14.6376861505	0.0
18.0	11.9247566458	14.6376861505	0.0
18.0	11.9247566458	13.661840407	0.0
18.0	11.9247566458	13.661840407	0.0
18.0	11.9247566458	13.661840407	0.0
18.0	11.9247566458	13.661840407	0.0
18.0	11.9247566458	13.661840407	0.0
17.0	11.9247566458	13.661840407	0.0
17.0	11.9247566458	13.661840407	0.0
17.0	11.9247566458	11.7101489204	0.0
17.0	11.9247566458	11.7101489204	0.0
17.0	11.9247566458	10.734303177	0.0
17.0	11.9247566458	10.734303177	0.0
16.0	11.9247566458	10.734303177	0.0
17.0	11.9247566458	10.734303177	0.0
17.0	11.9247566458	10.734303177	0.0
17.0	11.9247566458	10.734303177	0.0
17.0	11.9247566458	10.734303177	0.0
17.0	11.9247566458	10.734303177	0.0
16.0	11.9247566458	12.6859946637	0.0
6.0	11.9247566458	6.83092020354	0.0
3.0	11.9247566458	5.85507446017	0.0
3.0	11.9247566458	5.85507446017	0.0
3.0	0.0	5.85507446017	0.0
3.0	0.0	4.87922871681	0.0
3.0	0.0	4.87922871681	0.0
3.0	0.0	4.87922871681	0.0
3.0	0.0	4.87922871681	0.0
4.0	0.0	4.87922871681	0.0
4.0	0.0	4.87922871681	0.0
4.0	0.0	4.87922871681	0.0
4.0	0.0	4.87922871681	0.0
4.0	0.0	4.87922871681	0.0
4.0	0.0	4.87922871681	0.0
4.0	0.0	5.85507446017	0.0
4.0	0.0	7.8067659469	0.0
4.0	0.0	7.8067659469	0.0
4.0	0.0	7.8067659469	0.0
4.0	0.0	7.8067659469	0.0
4.0	0.0	7.8067659469	0.0
4.0	0.0	7.8067659469	0.0
4.0	0.0	7.8067659469	0.0
4.0	0.0	7.8067659469	0.0
4.0	0.0	7.8067659469	0.0
4.0	0.0	7.8067659469	0.0
4.0	0.0	8.78261169026	0.0
4.0	0.0	8.78261169026	0.0
4.0	0.0	8.78261169026	0.0
5.0	0.0	8.78261169026	0.0
5.0	0.0	9.75845743363	0.0
5.0	0.0	9.75845743363	0.0
5.0	0.0	9.75845743363	0.0
5.0	0.0	9.75845743363	0.0
5.0	0.0	9.75845743363	0.0
5.0	0.0	9.75845743363	0.0
5.0	0.0	9.75845743363	0.0
5.0	0.0	9.75845743363	0.0
5.0	0.0	9.75845743363	0.0
5.0	0.0	9.75845743363	0.0
6.0	0.0	9.75845743363	0.0
6.0	0.0	9.75845743363	0.0
6.0	0.0	9.75845743363	0.0
6.0	0.0	9.75845743363	0.0
6.0	0.0	10.734303177	0.0
6.0	0.0	10.734303177	0.0
6.0	0.0	10.734303177	0.0
6.0	0.0	10.734303177	0.0
6.0	0.0	10.734303177	0.0
6.0	0.0	7.8067659469	0.0
5.0	0.0	7.8067659469	0.0
5.0	0.0	7.8067659469	0.0
5.0	0.0	5.85507446017	0.0
4.0	0.0	5.85507446017	0.0
3.0	0.0	5.85507446017	0.0
3.0	0.0	5.85507446017	0.0
3.0	0.0	5.85507446017	0.0
3.0	0.0	5.85507446017	0.0
3.0	0.0	5.85507446017	0.0
3.0	0.0	5.85507446017	0.0
3.0	0.0	5.85507446017	0.0
3.0	0.0	6.83092020354	0.0
3.0	0.0	6.83092020354	0.0
3.0	0.0	5.85507446017	0.0
3.0	0.0	5.85507446017	0.0
3.0	0.0	5.85507446017	0.0
3.0	0.0	5.85507446017	0.0
3.0	0.0	5.85507446017	0.0
3.0	0.0	5.85507446017	0.0
3.0	0.0	5.85507446017	0.0
3.0	0.0	5.85507446017	0.0
3.0	0.0	5.85507446017	0.0
3.0	0.0	5.85507446017	0.0
3.0	0.0	5.85507446017	0.0
3.0	0.0	5.85507446017	0.0
3.0	0.0	5.85507446017	0.0
3.0	0.0	6.83092020354	0.0
3.0	0.0	6.83092020354	0.0
3.0	0.0	6.83092020354	0.0
3.0	0.0	6.83092020354	0.0
5.0	0.0	8.78261169026	0.0
5.0	0.0	8.78261169026	0.0
7.0	0.0	6.83092020354	0.0
8.0	0.0	6.83092020354	0.0
8.0	0.0	6.83092020354	0.0
8.0	0.0	6.83092020354	0.0
8.0	0.0	6.83092020354	0.0
8.0	0.0	6.83092020354	0.0
8.0	0.0	6.83092020354	0.0
8.0	0.0	6.83092020354	0.0
8.0	0.0	6.83092020354	0.0
9.0	0.0	6.83092020354	0.0
9.0	0.0	6.83092020354	0.0
9.0	0.0	6.83092020354	0.0
9.0	0.0	6.83092020354	0.0
9.0	0.0	6.83092020354	0.0
8.0	0.0	6.83092020354	0.0
8.0	0.0	6.83092020354	0.0
8.0	0.0	6.83092020354	0.0
8.0	0.0	6.83092020354	0.0
8.0	0.0	7.8067659469	0.0
8.0	0.0	7.8067659469	0.0
8.0	0.0	9.75845743363	0.0
9.0	0.0	10.734303177	0.0
9.0	0.0	11.7101489204	0.0
10.0	0.0	11.7101489204	0.0
10.0	0.0	11.7101489204	0.0
11.0	0.0	12.6859946637	0.0
11.0	0.0	12.6859946637	0.0
11.0	0.0	12.6859946637	0.0
11.0	0.0	12.6859946637	0.0
11.0	0.0	13.661840407	0.0
11.0	0.0	13.661840407	0.0
11.0	0.0	13.661840407	0.0
11.0	0.0	13.661840407	0.0
11.0	0.0	12.6859946637	0.0
12.0	0.0	14.6376861505	5.33058857774
12.0	0.0	14.6376861505	5.33058857774
12.0	0.0	15.6135318938	5.33058857774
12.0	0.0	15.6135318938	5.33058857774
12.0	0.0	15.6135318938	5.33058857774
12.0	0.0	15.6135318938	5.33058857774
14.0	0.0	15.6135318938	5.33058857774
15.0	0.0	15.6135318938	5.33058857774
15.0	0.0	16.5893776372	5.33058857774
14.0	0.0	17.5652233805	5.33058857774
14.0	0.0	17.5652233805	5.33058857774
14.0	0.0	19.5169148673	5.33058857774
14.0	0.0	23.4202978407	5.33058857774
13.0	0.0	23.4202978407	5.33058857774
13.0	0.0	22.4444520973	5.33058857774
13.0	0.0	22.4444520973	5.33058857774
14.0	0.0	22.4444520973	5.33058857774
14.0	0.0	22.4444520973	5.33058857774
14.0	0.0	22.4444520973	5.33058857774
14.0	0.0	22.4444520973	5.33058857774
15.0	0.0	24.3961435841	5.33058857774
15.0	0.0	24.3961435841	5.33058857774
15.0	0.0	24.3961435841	5.33058857774
15.0	0.0	24.3961435841	5.33058857774
15.0	0.0	26.3478350708	10.6611771555
16.0	0.0	27.3236808142	10.6611771555
18.0	0.0	29.2753723009	10.6611771555
18.0	0.0	29.2753723009	10.6611771555
19.0	0.0	28.2995265575	10.6611771555
21.0	0.0	29.2753723009	10.6611771555
21.0	0.0	29.2753723009	10.6611771555
21.0	0.0	29.2753723009	10.6611771555
21.0	0.0	29.2753723009	10.6611771555
21.0	0.0	29.2753723009	10.6611771555
21.0	0.0	29.2753723009	10.6611771555
21.0	0.0	30.2512180442	10.6611771555
21.0	0.0	30.2512180442	10.6611771555
22.0	0.0	32.202909531	15.9917657332
23.0	0.0	32.202909531	15.9917657332
23.0	0.0	32.202909531	15.9917657332
23.0	0.0	32.202909531	15.9917657332
23.0	0.0	32.202909531	15.9917657332
23.0	0.0	32.202909531	15.9917657332
22.0	0.0	32.202909531	15.9917657332
22.0	0.0	32.202909531	15.9917657332
22.0	0.0	31.2270637876	15.9917657332
22.0	0.0	31.2270637876	15.9917657332
22.0	0.0	31.2270637876	15.9917657332
22.0	0.0	32.202909531	15.9917657332
22.0	0.0	32.202909531	15.9917657332
22.0	0.0	33.1787552743	15.9917657332
22.0	0.0	33.1787552743	15.9917657332
23.0	0.0	33.1787552743	10.6611771555
25.0	0.0	34.1546010177	10.6611771555
25.0	0.0	34.1546010177	10.6611771555
28.0	0.0	34.1546010177	10.6611771555
28.0	0.0	34.1546010177	10.6611771555
28.0	0.0	34.1546010177	10.6611771555
26.0	0.0	34.1546010177	10.6611771555
25.0	0.0	34.1546010177	5.33058857774
25.0	0.0	32.202909531	5.33058857774
25.0	0.0	33.1787552743	5.33058857774
25.0	0.0	33.1787552743	5.33058857774
24.0	0.0	33.1787552743	5.33058857774
22.0	0.0	31.2270637876	5.33058857774
22.0	0.0	32.202909531	5.33058857774
23.0	0.0	32.202909531	5.33058857774
21.0	0.0	32.202909531	5.33058857774
21.0	0.0	32.202909531	5.33058857774
21.0	0.0	32.202909531	5.33058857774
21.0	0.0	32.202909531	5.33058857774
21.0	0.0	32.202909531	5.33058857774
21.0	0.0	32.202909531	5.33058857774
21.0	0.0	32.202909531	5.33058857774
22.0	0.0	32.202909531	5.33058857774
22.0	0.0	32.202909531	5.33058857774
22.0	0.0	32.202909531	5.33058857774
21.0	0.0	32.202909531	5.33058857774
21.0	0.0	32.202909531	5.33058857774
21.0	0.0	32.202909531	5.33058857774
21.0	0.0	32.202909531	5.33058857774
21.0	0.0	32.202909531	5.33058857774
21.0	0.0	31.2270637876	5.33058857774
21.0	0.0	31.2270637876	5.33058857774
21.0	0.0	30.2512180442	5.33058857774
21.0	0.0	30.2512180442	5.33058857774
22.0	0.0	28.2995265575	5.33058857774
23.0	0.0	31.2270637876	5.33058857774
24.0	0.0	33.1787552743	5.33058857774
24.0	0.0	33.1787552743	5.33058857774
23.0	0.0	33.1787552743	5.33058857774
22.0	0.0	32.202909531	5.33058857774
22.0	0.0	30.2512180442	5.33058857774
23.0	0.0	30.2512180442	5.33058857774
23.0	0.0	30.2512180442	10.6611771555
24.0	0.0	29.2753723009	10.6611771555
25.0	0.0	29.2753723009	10.6611771555
25.0	0.0	28.2995265575	10.6611771555
24.0	0.0	28.2995265575	5.33058857774
24.0	0.0	28.2995265575	5.33058857774
24.0	0.0	26.3478350708	5.33058857774
24.0	0.0	26.3478350708	5.33058857774
25.0	0.0	26.3478350708	5.33058857774
24.0	0.0	25.3719893274	5.33058857774
24.0	0.0	25.3719893274	10.6611771555
24.0	3.97491888194	25.3719893274	10.6611771555
24.0	3.97491888194	24.3961435841	10.6611771555
22.0	3.97491888194	24.3961435841	10.6611771555
23.0	3.97491888194	23.4202978407	10.6611771555
23.0	3.97491888194	24.3961435841	10.6611771555
21.0	3.97491888194	24.3961435841	10.6611771555
21.0	3.97491888194	23.4202978407	10.6611771555
21.0	3.97491888194	19.5169148673	10.6611771555
20.0	3.97491888194	19.5169148673	10.6611771555
23.0	3.97491888194	18.5410691239	10.6611771555
23.0	3.97491888194	18.5410691239	10.6611771555
23.0	3.97491888194	16.5893776372	10.6611771555
23.0	3.97491888194	16.5893776372	10.6611771555
23.0	7.94983776388	16.5893776372	10.6611771555
25.0	7.94983776388	15.6135318938	10.6611771555
26.0	7.94983776388	14.6376861505	10.6611771555
27.0	7.94983776388	14.6376861505	10.6611771555
27.0	7.94983776388	15.6135318938	10.6611771555
27.0	7.94983776388	15.6135318938	10.6611771555
27.0	7.94983776388	14.6376861505	10.6611771555
26.0	7.94983776388	13.661840407	10.6611771555
24.0	7.94983776388	11.7101489204	10.6611771555
24.0	7.94983776388	11.7101489204	10.6611771555
23.0	7.94983776388	11.7101489204	10.6611771555
23.0	7.94983776388	11.7101489204	10.6611771555
21.0	7.94983776388	11.7101489204	10.6611771555
21.0	7.94983776388	11.7101489204	10.6611771555
21.0	7.94983776388	12.6859946637	10.6611771555
22.0	7.94983776388	12.6859946637	10.6611771555
22.0	7.94983776388	12.6859946637	10.6611771555
22.0	7.94983776388	12.6859946637	10.6611771555
23.0	7.94983776388	12.6859946637	10.6611771555
25.0	7.94983776388	12.6859946637	10.6611771555
25.0	7.94983776388	12.6859946637	10.6611771555
25.0	7.94983776388	12.6859946637	15.9917657332
25.0	7.94983776388	12.6859946637	15.9917657332
30.0	11.9247566458	22.4444520973	15.9917657332
30.0	11.9247566458	22.4444520973	15.9917657332
30.0	19.8745944097	22.4444520973	15.9917657332
32.0	19.8745944097	25.3719893274	15.9917657332
42.0	43.7241077014	42.9372127079	31.9835314664
43.0	43.7241077014	43.9130584514	42.6447086219
43.0	43.7241077014	44.8889041947	42.6447086219
44.0	43.7241077014	45.864749938	42.6447086219
46.0	43.7241077014	45.864749938	42.6447086219
46.0	43.7241077014	44.8889041947	47.9752971996
46.0	43.7241077014	44.8889041947	47.9752971996
45.0	43.7241077014	44.8889041947	47.9752971996
45.0	47.6990265833	44.8889041947	47.9752971996
45.0	47.6990265833	44.8889041947	47.9752971996
43.0	47.6990265833	44.8889041947	47.9752971996
43.0	47.6990265833	44.8889041947	47.9752971996
[truncated: 998,000+ more rows]
