# Supplementary material for: Interplay and Targetome of the Two Conserved Cyanobacterial sRNAs Yfr1 and Yfr2 in Prochlorococcus MED4
Source: Sci Rep. 2019 Oct 4;9:14331. doi: 10.1038/s41598-019-49881-9 (PMC6778093; doi:10.1038/s41598-019-49881-9)
Supplement: Supplementary file 3 — Supplementary Information [file 41598_2019_49881_MOESM3_ESM.zip]

Archive with 1 entries (1 files):
- File S2_combined_MED4_cntrl_Y1_Y2_Y10_normalized_filtered-rv.grp
