# Supplementary material for: Interplay and Targetome of the Two Conserved Cyanobacterial sRNAs Yfr1 and Yfr2 in Prochlorococcus MED4
Source: Sci Rep. 2019 Oct 4;9:14331. doi: 10.1038/s41598-019-49881-9 (PMC6778093; doi:10.1038/s41598-019-49881-9)
Supplement: Supplementary file 3 — Supplementary Information [file 41598_2019_49881_MOESM3_ESM.zip › File S2_combined_MED4_cntrl_Y1_Y2_Y10_normalized_filtered-rv.grp]

0.0	0.0	0.0	0.0
0.0	0.0	0.0	0.0
0.0	0.0	0.0	0.0
0.0	0.0	0.0	0.0
0.0	0.0	0.0	0.0
0.0	0.0	0.0	0.0
0.0	0.0	0.0	0.0
0.0	0.0	0.0	0.0
0.0	0.0	0.0	0.0
0.0	0.0	0.0	0.0
0.0	0.0	0.0	0.0
0.0	0.0	0.0	0.0
0.0	0.0	0.0	0.0
0.0	0.0	0.0	0.0
0.0	0.0	0.0	0.0
0.0	0.0	0.0	0.0
0.0	0.0	0.0	0.0
0.0	0.0	0.0	0.0
0.0	0.0	0.0	0.0
0.0	0.0	0.0	0.0
0.0	0.0	0.0	0.0
0.0	0.0	0.0	0.0
0.0	0.0	0.0	0.0
0.0	0.0	0.0	0.0
0.0	0.0	0.0	0.0
0.0	0.0	0.0	0.0
0.0	0.0	0.0	0.0
0.0	0.0	0.0	0.0
0.0	0.0	0.0	0.0
0.0	0.0	0.0	0.0
0.0	0.0	0.0	0.0
0.0	0.0	0.0	0.0
0.0	0.0	0.0	0.0
0.0	0.0	0.0	0.0
0.0	0.0	0.0	0.0
0.0	0.0	0.0	0.0
0.0	0.0	0.0	0.0
0.0	0.0	0.0	0.0
0.0	0.0	0.0	0.0
0.0	0.0	0.0	0.0
0.0	0.0	0.0	0.0
0.0	0.0	0.0	0.0
0.0	0.0	0.0	0.0
0.0	0.0	0.0	0.0
0.0	0.0	0.0	0.0
0.0	0.0	0.0	0.0
0.0	0.0	0.0	0.0
0.0	0.0	0.0	0.0
0.0	0.0	0.0	0.0
0.0	0.0	0.0	0.0
0.0	0.0	0.0	0.0
0.0	0.0	0.0	0.0
0.0	0.0	0.0	0.0
0.0	0.0	0.0	0.0
0.0	0.0	0.0	0.0
0.0	0.0	0.0	0.0
0.0	0.0	0.0	0.0
0.0	0.0	0.0	0.0
0.0	0.0	0.0	0.0
0.0	0.0	0.0	0.0
0.0	0.0	0.0	0.0
0.0	0.0	0.0	0.0
0.0	0.0	0.0	0.0
0.0	0.0	0.0	0.0
0.0	0.0	0.0	0.0
0.0	0.0	0.0	0.0
0.0	0.0	0.0	0.0
0.0	0.0	0.0	0.0
0.0	0.0	0.0	0.0
0.0	0.0	0.0	0.0
0.0	0.0	0.0	0.0
0.0	0.0	0.0	0.0
0.0	0.0	0.0	0.0
0.0	0.0	0.0	0.0
0.0	0.0	0.0	0.0
0.0	0.0	0.0	0.0
0.0	0.0	0.0	0.0
0.0	0.0	0.0	0.0
0.0	0.0	0.0	0.0
0.0	0.0	0.0	0.0
0.0	0.0	0.0	0.0
0.0	0.0	0.0	0.0
0.0	0.0	0.0	0.0
0.0	0.0	0.0	0.0
0.0	0.0	0.0	0.0
0.0	0.0	0.0	0.0
0.0	0.0	0.0	0.0
0.0	0.0	0.0	0.0
0.0	0.0	0.0	0.0
0.0	0.0	0.0	0.0
0.0	0.0	0.0	0.0
0.0	0.0	0.0	0.0
0.0	0.0	0.0	0.0
0.0	0.0	0.0	0.0
0.0	0.0	0.0	0.0
0.0	0.0	0.0	0.0
0.0	0.0	0.0	0.0
0.0	0.0	0.0	0.0
0.0	0.0	0.0	0.0
0.0	0.0	0.0	0.0
0.0	0.0	0.0	0.0
0.0	0.0	0.0	0.0
0.0	0.0	0.0	0.0
0.0	0.0	0.0	0.0
0.0	0.0	0.0	0.0
0.0	0.0	0.0	0.0
0.0	0.0	0.0	0.0
0.0	0.0	0.0	0.0
0.0	0.0	0.0	0.0
0.0	0.0	0.0	0.0
0.0	0.0	0.0	0.0
0.0	0.0	0.0	0.0
0.0	0.0	0.0	0.0
0.0	0.0	0.0	0.0
0.0	0.0	0.0	0.0
0.0	0.0	0.0	0.0
0.0	0.0	0.0	0.0
0.0	0.0	0.0	0.0
0.0	0.0	0.0	0.0
0.0	0.0	0.0	0.0
0.0	0.0	0.0	0.0
0.0	0.0	0.0	0.0
0.0	0.0	0.0	0.0
0.0	0.0	0.0	0.0
0.0	0.0	0.0	0.0
0.0	0.0	0.0	0.0
0.0	0.0	0.0	0.0
0.0	0.0	0.0	0.0
0.0	0.0	0.0	0.0
0.0	0.0	0.0	0.0
0.0	0.0	0.0	0.0
0.0	0.0	0.0	0.0
0.0	0.0	0.0	0.0
0.0	0.0	0.0	0.0
0.0	0.0	0.0	0.0
0.0	0.0	0.0	0.0
0.0	0.0	0.0	0.0
0.0	0.0	0.0	0.0
0.0	0.0	0.0	0.0
-2.0	0.0	-1.95169148673	0.0
-2.0	0.0	-1.95169148673	-5.33058857774
-2.0	0.0	-2.92753723009	-5.33058857774
-2.0	0.0	-2.92753723009	-5.33058857774
-2.0	0.0	-2.92753723009	-5.33058857774
-2.0	0.0	-2.92753723009	-5.33058857774
-2.0	0.0	-2.92753723009	-5.33058857774
-2.0	0.0	-3.90338297346	-5.33058857774
-3.0	0.0	-3.90338297346	-5.33058857774
-3.0	0.0	-3.90338297346	-5.33058857774
-3.0	0.0	-3.90338297346	-5.33058857774
-3.0	0.0	-3.90338297346	-5.33058857774
-3.0	0.0	-3.90338297346	-5.33058857774
-3.0	0.0	-3.90338297346	-5.33058857774
-3.0	0.0	-3.90338297346	-5.33058857774
-3.0	0.0	-3.90338297346	-5.33058857774
-3.0	0.0	-3.90338297346	-10.6611771555
-3.0	0.0	-3.90338297346	-10.6611771555
-3.0	0.0	-3.90338297346	-10.6611771555
-4.0	0.0	-3.90338297346	-10.6611771555
-4.0	0.0	-4.87922871681	-10.6611771555
-4.0	0.0	-4.87922871681	-10.6611771555
-4.0	0.0	-4.87922871681	-10.6611771555
-4.0	0.0	-5.85507446017	-10.6611771555
-4.0	0.0	-5.85507446017	-10.6611771555
-4.0	0.0	-5.85507446017	-10.6611771555
-4.0	0.0	-5.85507446017	-10.6611771555
-4.0	0.0	-5.85507446017	-10.6611771555
-4.0	0.0	-5.85507446017	-10.6611771555
-4.0	0.0	-5.85507446017	-10.6611771555
-4.0	0.0	-5.85507446017	-10.6611771555
-4.0	0.0	-5.85507446017	-10.6611771555
-5.0	0.0	-6.83092020354	-10.6611771555
-5.0	0.0	-6.83092020354	-10.6611771555
-5.0	0.0	-7.8067659469	-10.6611771555
-5.0	0.0	-7.8067659469	-10.6611771555
-5.0	0.0	-7.8067659469	-10.6611771555
-5.0	0.0	-7.8067659469	-10.6611771555
-5.0	0.0	-7.8067659469	-10.6611771555
-5.0	0.0	-7.8067659469	-10.6611771555
-5.0	0.0	-7.8067659469	-10.6611771555
-5.0	0.0	-8.78261169026	-10.6611771555
-5.0	0.0	-8.78261169026	-10.6611771555
-5.0	0.0	-8.78261169026	-10.6611771555
-5.0	0.0	-8.78261169026	-10.6611771555
-5.0	0.0	-8.78261169026	-10.6611771555
-5.0	0.0	-8.78261169026	-10.6611771555
-5.0	0.0	-8.78261169026	-10.6611771555
-5.0	0.0	-8.78261169026	-10.6611771555
-5.0	0.0	-8.78261169026	-10.6611771555
-5.0	0.0	-8.78261169026	-10.6611771555
-5.0	0.0	-8.78261169026	-10.6611771555
-5.0	0.0	-8.78261169026	-10.6611771555
-5.0	0.0	-8.78261169026	-10.6611771555
-6.0	0.0	-8.78261169026	-10.6611771555
-6.0	0.0	-8.78261169026	-10.6611771555
-6.0	0.0	-8.78261169026	-10.6611771555
-6.0	0.0	-8.78261169026	-10.6611771555
-6.0	0.0	-8.78261169026	-10.6611771555
-6.0	0.0	-8.78261169026	-10.6611771555
-6.0	0.0	-8.78261169026	-10.6611771555
-8.0	0.0	-8.78261169026	-10.6611771555
-8.0	0.0	-8.78261169026	-10.6611771555
-8.0	0.0	-8.78261169026	-10.6611771555
-8.0	0.0	-8.78261169026	-10.6611771555
-8.0	0.0	-8.78261169026	-10.6611771555
-8.0	0.0	-9.75845743363	-10.6611771555
-9.0	0.0	-9.75845743363	-10.6611771555
-9.0	0.0	-9.75845743363	-10.6611771555
-9.0	0.0	-9.75845743363	-10.6611771555
-9.0	0.0	-9.75845743363	-10.6611771555
-9.0	0.0	-10.734303177	-10.6611771555
-10.0	0.0	-11.7101489204	-10.6611771555
-10.0	0.0	-11.7101489204	-10.6611771555
-10.0	0.0	-11.7101489204	-10.6611771555
-10.0	0.0	-11.7101489204	-10.6611771555
-10.0	0.0	-11.7101489204	-10.6611771555
-10.0	0.0	-11.7101489204	-10.6611771555
-10.0	0.0	-11.7101489204	-10.6611771555
-10.0	0.0	-11.7101489204	-10.6611771555
-10.0	0.0	-11.7101489204	-10.6611771555
-10.0	0.0	-11.7101489204	-10.6611771555
-10.0	0.0	-11.7101489204	-10.6611771555
-10.0	0.0	-12.6859946637	-10.6611771555
-10.0	0.0	-12.6859946637	-10.6611771555
-10.0	0.0	-12.6859946637	-10.6611771555
-10.0	0.0	-12.6859946637	-10.6611771555
-10.0	0.0	-12.6859946637	-10.6611771555
-10.0	0.0	-12.6859946637	-10.6611771555
-10.0	0.0	-12.6859946637	-10.6611771555
-10.0	0.0	-12.6859946637	-10.6611771555
-10.0	0.0	-12.6859946637	-10.6611771555
-10.0	0.0	-12.6859946637	-10.6611771555
-10.0	0.0	-12.6859946637	-10.6611771555
-10.0	0.0	-12.6859946637	-10.6611771555
-10.0	0.0	-12.6859946637	-10.6611771555
-10.0	0.0	-12.6859946637	-10.6611771555
-10.0	0.0	-12.6859946637	-10.6611771555
-10.0	0.0	-12.6859946637	-10.6611771555
-10.0	0.0	-12.6859946637	-10.6611771555
-8.0	0.0	-10.734303177	-10.6611771555
-8.0	0.0	-11.7101489204	-5.33058857774
-8.0	0.0	-10.734303177	-5.33058857774
-8.0	0.0	-10.734303177	-5.33058857774
-8.0	0.0	-10.734303177	-5.33058857774
-8.0	0.0	-10.734303177	-5.33058857774
-8.0	0.0	-10.734303177	-5.33058857774
-8.0	0.0	-9.75845743363	-5.33058857774
-7.0	0.0	-9.75845743363	-5.33058857774
-7.0	0.0	-9.75845743363	-5.33058857774
-7.0	0.0	-9.75845743363	-5.33058857774
-7.0	0.0	-9.75845743363	-5.33058857774
-7.0	0.0	-9.75845743363	-5.33058857774
-8.0	0.0	-9.75845743363	-5.33058857774
-7.0	0.0	-9.75845743363	-5.33058857774
-7.0	0.0	-9.75845743363	-5.33058857774
-7.0	0.0	-9.75845743363	0.0
-7.0	0.0	-10.734303177	0.0
-6.0	0.0	-10.734303177	0.0
-5.0	0.0	-10.734303177	0.0
-5.0	0.0	-9.75845743363	0.0
-5.0	0.0	-10.734303177	0.0
-5.0	0.0	-10.734303177	0.0
-5.0	0.0	-9.75845743363	0.0
-5.0	0.0	-7.8067659469	0.0
-5.0	0.0	-7.8067659469	0.0
-5.0	0.0	-7.8067659469	0.0
-5.0	0.0	-7.8067659469	0.0
-5.0	0.0	-8.78261169026	0.0
-5.0	0.0	-8.78261169026	0.0
-5.0	0.0	-8.78261169026	0.0
-5.0	0.0	-8.78261169026	0.0
-5.0	0.0	-7.8067659469	0.0
-4.0	0.0	-6.83092020354	0.0
-4.0	0.0	-6.83092020354	0.0
-4.0	0.0	-6.83092020354	0.0
-4.0	0.0	-6.83092020354	0.0
-4.0	0.0	-6.83092020354	0.0
-4.0	0.0	-6.83092020354	0.0
-4.0	0.0	-6.83092020354	0.0
-4.0	0.0	-6.83092020354	0.0
-4.0	0.0	-6.83092020354	0.0
-4.0	0.0	-7.8067659469	0.0
-4.0	0.0	-8.78261169026	0.0
-4.0	0.0	-8.78261169026	0.0
-4.0	0.0	-8.78261169026	0.0
-4.0	0.0	-8.78261169026	0.0
-4.0	0.0	-8.78261169026	0.0
-4.0	0.0	-8.78261169026	0.0
-4.0	0.0	-8.78261169026	0.0
-4.0	0.0	-8.78261169026	0.0
-4.0	0.0	-8.78261169026	0.0
-4.0	0.0	-8.78261169026	0.0
-4.0	0.0	-8.78261169026	0.0
-4.0	0.0	-8.78261169026	0.0
-4.0	0.0	-8.78261169026	0.0
-4.0	0.0	-8.78261169026	0.0
-4.0	0.0	-8.78261169026	0.0
-4.0	0.0	-8.78261169026	0.0
-4.0	0.0	-8.78261169026	0.0
-4.0	0.0	-8.78261169026	0.0
-2.0	0.0	-8.78261169026	0.0
-2.0	0.0	-8.78261169026	0.0
-2.0	0.0	-8.78261169026	0.0
-2.0	0.0	-8.78261169026	0.0
-2.0	0.0	-8.78261169026	0.0
-1.0	0.0	-7.8067659469	0.0
-1.0	0.0	-7.8067659469	0.0
-1.0	0.0	-7.8067659469	0.0
-1.0	0.0	-7.8067659469	0.0
-1.0	0.0	-7.8067659469	0.0
-1.0	0.0	-5.85507446017	0.0
0.0	0.0	-5.85507446017	0.0
-2.0	0.0	-5.85507446017	0.0
-2.0	0.0	-6.83092020354	0.0
-2.0	0.0	-6.83092020354	0.0
-2.0	0.0	-6.83092020354	0.0
-2.0	0.0	-6.83092020354	0.0
-2.0	0.0	-6.83092020354	0.0
-2.0	0.0	-7.8067659469	0.0
-2.0	0.0	-7.8067659469	0.0
-2.0	0.0	-7.8067659469	0.0
-2.0	0.0	-7.8067659469	0.0
-2.0	0.0	-6.83092020354	0.0
-2.0	0.0	-6.83092020354	0.0
-2.0	0.0	-6.83092020354	0.0
-2.0	0.0	-6.83092020354	0.0
-2.0	0.0	-6.83092020354	0.0
-2.0	0.0	-6.83092020354	0.0
-2.0	0.0	-6.83092020354	0.0
-3.0	0.0	-6.83092020354	0.0
-3.0	0.0	-6.83092020354	0.0
-3.0	0.0	-6.83092020354	0.0
-3.0	0.0	-6.83092020354	0.0
-3.0	0.0	-6.83092020354	0.0
-3.0	0.0	-6.83092020354	0.0
-3.0	0.0	-6.83092020354	0.0
-3.0	0.0	-6.83092020354	0.0
-3.0	0.0	-6.83092020354	0.0
-3.0	0.0	-6.83092020354	0.0
-3.0	0.0	-6.83092020354	0.0
-3.0	0.0	-5.85507446017	0.0
-3.0	0.0	-5.85507446017	0.0
-3.0	0.0	-5.85507446017	0.0
-3.0	0.0	-5.85507446017	0.0
-3.0	0.0	-5.85507446017	0.0
-3.0	0.0	-5.85507446017	0.0
-3.0	0.0	-5.85507446017	0.0
-3.0	0.0	-5.85507446017	0.0
-3.0	0.0	-5.85507446017	0.0
-3.0	0.0	-5.85507446017	0.0
-3.0	0.0	-5.85507446017	0.0
-3.0	0.0	-5.85507446017	0.0
-3.0	0.0	-5.85507446017	0.0
-3.0	0.0	-5.85507446017	0.0
-3.0	0.0	-5.85507446017	0.0
-3.0	0.0	-5.85507446017	0.0
-3.0	0.0	-5.85507446017	0.0
-3.0	0.0	-5.85507446017	0.0
-3.0	0.0	-5.85507446017	0.0
-3.0	0.0	-5.85507446017	0.0
-3.0	0.0	-4.87922871681	0.0
-3.0	0.0	-4.87922871681	0.0
-3.0	0.0	-5.85507446017	0.0
-3.0	0.0	-5.85507446017	0.0
-3.0	0.0	-5.85507446017	0.0
-3.0	0.0	-5.85507446017	0.0
-3.0	0.0	-5.85507446017	0.0
-4.0	0.0	-4.87922871681	0.0
-4.0	0.0	-4.87922871681	0.0
-5.0	-3.97491888194	-4.87922871681	0.0
-6.0	-3.97491888194	-4.87922871681	0.0
-6.0	-3.97491888194	-5.85507446017	0.0
-6.0	-3.97491888194	-6.83092020354	0.0
-6.0	-3.97491888194	-6.83092020354	0.0
-6.0	-3.97491888194	-6.83092020354	0.0
-6.0	-3.97491888194	-6.83092020354	0.0
-6.0	-3.97491888194	-6.83092020354	0.0
-6.0	-3.97491888194	-6.83092020354	0.0
-6.0	-3.97491888194	-6.83092020354	0.0
-6.0	-3.97491888194	-6.83092020354	0.0
-6.0	-3.97491888194	-6.83092020354	0.0
-6.0	-3.97491888194	-5.85507446017	0.0
-6.0	-3.97491888194	-4.87922871681	0.0
-6.0	-3.97491888194	-4.87922871681	0.0
-6.0	-7.94983776388	-4.87922871681	0.0
-6.0	-7.94983776388	-5.85507446017	0.0
-6.0	-7.94983776388	-5.85507446017	0.0
-6.0	-7.94983776388	-5.85507446017	0.0
-6.0	-7.94983776388	-6.83092020354	0.0
-6.0	-7.94983776388	-6.83092020354	0.0
-6.0	-7.94983776388	-6.83092020354	0.0
-6.0	-7.94983776388	-6.83092020354	0.0
-6.0	-7.94983776388	-6.83092020354	0.0
-6.0	-7.94983776388	-6.83092020354	0.0
-6.0	-7.94983776388	-6.83092020354	0.0
-6.0	-7.94983776388	-7.8067659469	0.0
-7.0	-11.9247566458	-8.78261169026	0.0
-7.0	-11.9247566458	-8.78261169026	0.0
-7.0	-11.9247566458	-8.78261169026	0.0
-7.0	-15.8996755278	-10.734303177	0.0
-7.0	-15.8996755278	-10.734303177	0.0
-7.0	-15.8996755278	-10.734303177	0.0
-7.0	-15.8996755278	-10.734303177	0.0
-7.0	-15.8996755278	-10.734303177	0.0
-7.0	-15.8996755278	-10.734303177	0.0
-7.0	-15.8996755278	-10.734303177	0.0
-7.0	-15.8996755278	-10.734303177	0.0
-7.0	-15.8996755278	-10.734303177	0.0
-6.0	-15.8996755278	-10.734303177	0.0
-6.0	-15.8996755278	-10.734303177	0.0
-6.0	-15.8996755278	-10.734303177	0.0
-6.0	-15.8996755278	-10.734303177	0.0
-5.0	-15.8996755278	-10.734303177	0.0
-4.0	-15.8996755278	-10.734303177	0.0
-4.0	-15.8996755278	-11.7101489204	0.0
-4.0	-15.8996755278	-11.7101489204	0.0
-4.0	-15.8996755278	-11.7101489204	0.0
-4.0	-15.8996755278	-11.7101489204	0.0
-4.0	-15.8996755278	-10.734303177	0.0
-5.0	-15.8996755278	-10.734303177	0.0
-5.0	-15.8996755278	-10.734303177	0.0
-5.0	-15.8996755278	-11.7101489204	0.0
-5.0	-15.8996755278	-11.7101489204	0.0
-5.0	-15.8996755278	-11.7101489204	0.0
-5.0	-15.8996755278	-11.7101489204	0.0
-5.0	-15.8996755278	-11.7101489204	0.0
-5.0	-15.8996755278	-11.7101489204	0.0
-5.0	-15.8996755278	-11.7101489204	0.0
-5.0	-15.8996755278	-12.6859946637	0.0
-4.0	-15.8996755278	-12.6859946637	0.0
-4.0	-15.8996755278	-12.6859946637	0.0
-4.0	-15.8996755278	-12.6859946637	0.0
-4.0	-15.8996755278	-12.6859946637	0.0
-4.0	-15.8996755278	-12.6859946637	0.0
-4.0	-15.8996755278	-12.6859946637	0.0
-5.0	-15.8996755278	-12.6859946637	0.0
-5.0	-15.8996755278	-12.6859946637	0.0
-5.0	-15.8996755278	-12.6859946637	0.0
-6.0	-15.8996755278	-12.6859946637	0.0
-6.0	-15.8996755278	-12.6859946637	0.0
-6.0	-15.8996755278	-12.6859946637	0.0
-6.0	-15.8996755278	-12.6859946637	0.0
-7.0	-15.8996755278	-12.6859946637	0.0
-7.0	-15.8996755278	-12.6859946637	0.0
-7.0	-15.8996755278	-12.6859946637	0.0
-7.0	-15.8996755278	-12.6859946637	0.0
-7.0	-15.8996755278	-13.661840407	0.0
-7.0	-15.8996755278	-13.661840407	0.0
-7.0	-15.8996755278	-13.661840407	0.0
-7.0	-15.8996755278	-14.6376861505	0.0
-7.0	-15.8996755278	-14.6376861505	0.0
-7.0	-15.8996755278	-14.6376861505	0.0
-7.0	-15.8996755278	-14.6376861505	0.0
-7.0	-15.8996755278	-14.6376861505	0.0
-8.0	-15.8996755278	-14.6376861505	0.0
-8.0	-11.9247566458	-14.6376861505	0.0
-8.0	-11.9247566458	-14.6376861505	0.0
-8.0	-11.9247566458	-15.6135318938	0.0
-8.0	-11.9247566458	-15.6135318938	0.0
-8.0	-11.9247566458	-15.6135318938	0.0
-8.0	-11.9247566458	-15.6135318938	0.0
-8.0	-11.9247566458	-15.6135318938	0.0
-8.0	-11.9247566458	-14.6376861505	0.0
-8.0	-11.9247566458	-14.6376861505	0.0
-8.0	-11.9247566458	-14.6376861505	0.0
-8.0	-11.9247566458	-14.6376861505	0.0
-8.0	-11.9247566458	-14.6376861505	0.0
-7.0	-11.9247566458	-14.6376861505	0.0
-7.0	-11.9247566458	-14.6376861505	0.0
-6.0	-11.9247566458	-14.6376861505	0.0
-6.0	-7.94983776388	-14.6376861505	0.0
-6.0	-7.94983776388	-13.661840407	0.0
-6.0	-7.94983776388	-12.6859946637	0.0
-6.0	-7.94983776388	-12.6859946637	0.0
-5.0	-7.94983776388	-12.6859946637	0.0
-5.0	-7.94983776388	-12.6859946637	0.0
-5.0	-7.94983776388	-12.6859946637	0.0
-5.0	-7.94983776388	-12.6859946637	0.0
-5.0	-7.94983776388	-12.6859946637	0.0
-5.0	-7.94983776388	-12.6859946637	0.0
-5.0	-7.94983776388	-12.6859946637	0.0
-5.0	-7.94983776388	-12.6859946637	0.0
-5.0	-7.94983776388	-12.6859946637	0.0
-5.0	-7.94983776388	-12.6859946637	0.0
-5.0	-7.94983776388	-12.6859946637	0.0
-5.0	-7.94983776388	-11.7101489204	0.0
-5.0	-7.94983776388	-11.7101489204	0.0
-6.0	-7.94983776388	-12.6859946637	0.0
-8.0	-7.94983776388	-15.6135318938	0.0
-8.0	-7.94983776388	-19.5169148673	0.0
-9.0	-7.94983776388	-20.4927606106	0.0
-9.0	-7.94983776388	-20.4927606106	0.0
-10.0	-7.94983776388	-20.4927606106	0.0
-10.0	-7.94983776388	-20.4927606106	0.0
-10.0	-7.94983776388	-20.4927606106	0.0
-10.0	-3.97491888194	-20.4927606106	0.0
-9.0	0.0	-20.4927606106	0.0
-8.0	0.0	-21.468606354	0.0
-8.0	0.0	-21.468606354	0.0
-8.0	0.0	-19.5169148673	0.0
-8.0	0.0	-19.5169148673	0.0
-8.0	0.0	-20.4927606106	0.0
-8.0	0.0	-20.4927606106	0.0
-8.0	0.0	-20.4927606106	0.0
-8.0	0.0	-20.4927606106	0.0
-8.0	0.0	-20.4927606106	0.0
-8.0	0.0	-20.4927606106	0.0
-8.0	0.0	-20.4927606106	0.0
-9.0	0.0	-20.4927606106	0.0
-9.0	0.0	-20.4927606106	0.0
-9.0	0.0	-20.4927606106	0.0
-9.0	0.0	-20.4927606106	0.0
-9.0	0.0	-20.4927606106	0.0
-9.0	0.0	-19.5169148673	0.0
-9.0	0.0	-18.5410691239	0.0
-9.0	0.0	-18.5410691239	0.0
-9.0	0.0	-18.5410691239	0.0
-9.0	0.0	-18.5410691239	0.0
-9.0	0.0	-18.5410691239	0.0
-8.0	-3.97491888194	-18.5410691239	0.0
-8.0	-3.97491888194	-18.5410691239	0.0
-8.0	-3.97491888194	-17.5652233805	0.0
-8.0	-3.97491888194	-17.5652233805	0.0
-8.0	-3.97491888194	-17.5652233805	0.0
-8.0	-3.97491888194	-17.5652233805	0.0
-8.0	-3.97491888194	-17.5652233805	0.0
-8.0	-3.97491888194	-17.5652233805	0.0
-8.0	-3.97491888194	-17.5652233805	0.0
-7.0	-3.97491888194	-16.5893776372	0.0
-7.0	-3.97491888194	-16.5893776372	0.0
-7.0	-3.97491888194	-16.5893776372	0.0
-7.0	-3.97491888194	-16.5893776372	0.0
-7.0	-3.97491888194	-16.5893776372	0.0
-7.0	-3.97491888194	-16.5893776372	0.0
-7.0	-3.97491888194	-16.5893776372	0.0
-6.0	-3.97491888194	-16.5893776372	0.0
-6.0	-3.97491888194	-16.5893776372	0.0
-6.0	-3.97491888194	-17.5652233805	0.0
-6.0	-3.97491888194	-17.5652233805	0.0
-6.0	-3.97491888194	-17.5652233805	0.0
-6.0	-3.97491888194	-17.5652233805	0.0
-6.0	-3.97491888194	-17.5652233805	0.0
-6.0	-3.97491888194	-17.5652233805	0.0
-6.0	-3.97491888194	-17.5652233805	0.0
-6.0	-3.97491888194	-17.5652233805	0.0
-6.0	-3.97491888194	-17.5652233805	0.0
-6.0	-3.97491888194	-16.5893776372	0.0
-6.0	-3.97491888194	-16.5893776372	0.0
-6.0	-3.97491888194	-17.5652233805	0.0
-6.0	-3.97491888194	-16.5893776372	0.0
-6.0	-3.97491888194	-16.5893776372	0.0
-6.0	-3.97491888194	-16.5893776372	0.0
-6.0	-3.97491888194	-16.5893776372	0.0
-6.0	-3.97491888194	-16.5893776372	0.0
-6.0	-3.97491888194	-16.5893776372	0.0
-6.0	-3.97491888194	-16.5893776372	0.0
-6.0	-3.97491888194	-17.5652233805	0.0
-6.0	-3.97491888194	-18.5410691239	0.0
-6.0	-7.94983776388	-18.5410691239	0.0
-6.0	-7.94983776388	-18.5410691239	0.0
-6.0	-7.94983776388	-18.5410691239	0.0
-6.0	-7.94983776388	-18.5410691239	0.0
-6.0	-7.94983776388	-18.5410691239	0.0
-6.0	-7.94983776388	-18.5410691239	0.0
-6.0	-7.94983776388	-18.5410691239	0.0
-6.0	-7.94983776388	-18.5410691239	0.0
-6.0	-7.94983776388	-18.5410691239	0.0
-6.0	-7.94983776388	-18.5410691239	0.0
-6.0	-7.94983776388	-18.5410691239	0.0
-6.0	-7.94983776388	-18.5410691239	0.0
-6.0	-7.94983776388	-18.5410691239	0.0
-6.0	-7.94983776388	-18.5410691239	0.0
-6.0	-7.94983776388	-18.5410691239	0.0
-6.0	-7.94983776388	-18.5410691239	0.0
-6.0	-7.94983776388	-18.5410691239	0.0
-6.0	-7.94983776388	-18.5410691239	0.0
-6.0	-7.94983776388	-18.5410691239	0.0
-6.0	-7.94983776388	-18.5410691239	0.0
-6.0	-7.94983776388	-18.5410691239	0.0
-6.0	-7.94983776388	-18.5410691239	0.0
-6.0	-7.94983776388	-18.5410691239	0.0
-6.0	-7.94983776388	-18.5410691239	0.0
-6.0	-7.94983776388	-18.5410691239	0.0
-6.0	-7.94983776388	-18.5410691239	0.0
-5.0	-7.94983776388	-18.5410691239	0.0
-5.0	-7.94983776388	-18.5410691239	0.0
-4.0	-7.94983776388	-18.5410691239	0.0
-2.0	-7.94983776388	-17.5652233805	0.0
-2.0	-7.94983776388	-13.661840407	0.0
-1.0	-7.94983776388	-9.75845743363	0.0
-1.0	-7.94983776388	-8.78261169026	0.0
-1.0	-7.94983776388	-8.78261169026	0.0
-1.0	-7.94983776388	-8.78261169026	0.0
-1.0	-7.94983776388	-8.78261169026	0.0
-1.0	-7.94983776388	-8.78261169026	0.0
-1.0	-7.94983776388	-7.8067659469	0.0
-1.0	-7.94983776388	-6.83092020354	0.0
-1.0	-7.94983776388	-5.85507446017	0.0
-1.0	-7.94983776388	-4.87922871681	0.0
-1.0	-7.94983776388	-4.87922871681	0.0
-1.0	-7.94983776388	-4.87922871681	0.0
-1.0	-7.94983776388	-4.87922871681	0.0
-1.0	-7.94983776388	-4.87922871681	0.0
-1.0	-7.94983776388	-4.87922871681	0.0
-1.0	-7.94983776388	-4.87922871681	0.0
-1.0	-7.94983776388	-4.87922871681	0.0
-1.0	-7.94983776388	-4.87922871681	0.0
-1.0	-7.94983776388	-4.87922871681	0.0
-1.0	-7.94983776388	-4.87922871681	0.0
-1.0	-7.94983776388	-4.87922871681	0.0
-1.0	-7.94983776388	-4.87922871681	0.0
-1.0	-7.94983776388	-4.87922871681	0.0
-1.0	-7.94983776388	-4.87922871681	0.0
-1.0	-7.94983776388	-4.87922871681	0.0
-1.0	-7.94983776388	-4.87922871681	0.0
-1.0	-7.94983776388	-4.87922871681	0.0
-1.0	-7.94983776388	-4.87922871681	0.0
-1.0	-7.94983776388	-4.87922871681	0.0
-1.0	-7.94983776388	-4.87922871681	0.0
-1.0	-3.97491888194	-4.87922871681	0.0
-1.0	-3.97491888194	-4.87922871681	0.0
-1.0	-3.97491888194	-4.87922871681	0.0
-1.0	-3.97491888194	-4.87922871681	0.0
-1.0	-3.97491888194	-4.87922871681	0.0
-1.0	-3.97491888194	-4.87922871681	0.0
-1.0	-3.97491888194	-4.87922871681	0.0
-1.0	-3.97491888194	-4.87922871681	0.0
-1.0	-3.97491888194	-4.87922871681	0.0
-1.0	-3.97491888194	-4.87922871681	0.0
-1.0	-3.97491888194	-4.87922871681	0.0
-1.0	-3.97491888194	-4.87922871681	0.0
-1.0	-3.97491888194	-4.87922871681	0.0
-1.0	-3.97491888194	-4.87922871681	0.0
-1.0	-3.97491888194	-4.87922871681	0.0
-1.0	-3.97491888194	-4.87922871681	0.0
-1.0	-3.97491888194	-4.87922871681	0.0
-1.0	-3.97491888194	-4.87922871681	0.0
-1.0	-3.97491888194	-3.90338297346	0.0
-1.0	-3.97491888194	-3.90338297346	0.0
-1.0	-3.97491888194	-3.90338297346	0.0
-1.0	-3.97491888194	-3.90338297346	0.0
-1.0	-3.97491888194	-3.90338297346	0.0
-1.0	-3.97491888194	-3.90338297346	0.0
-1.0	-3.97491888194	-3.90338297346	0.0
-1.0	-3.97491888194	-3.90338297346	0.0
-1.0	-3.97491888194	-3.90338297346	0.0
-1.0	-3.97491888194	-3.90338297346	0.0
-1.0	-3.97491888194	-3.90338297346	0.0
-1.0	-3.97491888194	-2.92753723009	0.0
-1.0	-3.97491888194	-2.92753723009	0.0
-1.0	-3.97491888194	-2.92753723009	0.0
-1.0	-3.97491888194	-2.92753723009	0.0
0.0	-3.97491888194	-2.92753723009	0.0
0.0	-3.97491888194	-2.92753723009	0.0
0.0	-3.97491888194	-2.92753723009	0.0
0.0	-3.97491888194	-2.92753723009	0.0
0.0	-3.97491888194	-1.95169148673	0.0
0.0	-3.97491888194	0.0	0.0
0.0	0.0	0.0	0.0
0.0	0.0	0.0	0.0
0.0	0.0	0.0	0.0
0.0	0.0	0.0	0.0
0.0	0.0	0.0	0.0
0.0	0.0	0.0	0.0
0.0	0.0	0.0	0.0
0.0	0.0	0.0	0.0
0.0	0.0	0.0	0.0
0.0	0.0	0.0	0.0
0.0	0.0	0.0	0.0
0.0	0.0	0.0	0.0
0.0	0.0	0.0	0.0
0.0	0.0	0.0	0.0
0.0	0.0	0.0	0.0
0.0	0.0	0.0	0.0
0.0	0.0	0.0	0.0
0.0	0.0	0.0	0.0
0.0	0.0	0.0	0.0
0.0	0.0	0.0	0.0
0.0	0.0	0.0	0.0
0.0	0.0	0.0	0.0
0.0	0.0	0.0	0.0
0.0	0.0	0.0	0.0
0.0	0.0	0.0	0.0
0.0	0.0	0.0	0.0
0.0	0.0	0.0	0.0
0.0	0.0	0.0	0.0
0.0	0.0	0.0	0.0
0.0	0.0	0.0	0.0
0.0	0.0	0.0	0.0
0.0	0.0	0.0	0.0
0.0	0.0	0.0	0.0
0.0	0.0	0.0	0.0
0.0	0.0	0.0	0.0
0.0	0.0	0.0	0.0
0.0	0.0	0.0	0.0
0.0	0.0	0.0	0.0
0.0	0.0	0.0	0.0
0.0	0.0	0.0	0.0
0.0	0.0	0.0	0.0
-1.0	0.0	0.0	0.0
-1.0	0.0	0.0	0.0
-2.0	0.0	-0.975845743363	0.0
-2.0	0.0	-0.975845743363	0.0
-2.0	0.0	-0.975845743363	0.0
-2.0	0.0	-0.975845743363	0.0
-2.0	0.0	-0.975845743363	0.0
-2.0	0.0	-0.975845743363	0.0
-2.0	0.0	-0.975845743363	0.0
-2.0	0.0	-0.975845743363	0.0
-2.0	0.0	-0.975845743363	0.0
-2.0	0.0	-0.975845743363	0.0
-3.0	0.0	-0.975845743363	0.0
-3.0	0.0	-1.95169148673	0.0
-4.0	0.0	-2.92753723009	0.0
-4.0	0.0	-2.92753723009	0.0
-5.0	0.0	-2.92753723009	0.0
-5.0	0.0	-2.92753723009	0.0
-5.0	0.0	-2.92753723009	0.0
-6.0	0.0	-2.92753723009	0.0
-6.0	0.0	-2.92753723009	0.0
-6.0	0.0	-2.92753723009	0.0
-6.0	0.0	-2.92753723009	0.0
-6.0	0.0	-2.92753723009	0.0
-6.0	0.0	-2.92753723009	0.0
-6.0	0.0	-2.92753723009	0.0
-6.0	0.0	-2.92753723009	0.0
-6.0	0.0	-2.92753723009	0.0
-6.0	0.0	-2.92753723009	0.0
-6.0	0.0	-3.90338297346	0.0
-6.0	0.0	-3.90338297346	0.0
-6.0	0.0	-3.90338297346	0.0
-6.0	0.0	-3.90338297346	0.0
-6.0	0.0	-3.90338297346	0.0
-6.0	0.0	-3.90338297346	0.0
-6.0	0.0	-3.90338297346	0.0
-6.0	0.0	-4.87922871681	0.0
-6.0	0.0	-4.87922871681	0.0
-8.0	0.0	-4.87922871681	0.0
-8.0	0.0	-4.87922871681	0.0
-8.0	0.0	-4.87922871681	0.0
-8.0	0.0	-4.87922871681	0.0
-8.0	0.0	-4.87922871681	0.0
-8.0	0.0	-4.87922871681	0.0
-8.0	0.0	-4.87922871681	0.0
-8.0	0.0	-4.87922871681	0.0
-8.0	0.0	-4.87922871681	0.0
-8.0	0.0	-4.87922871681	0.0
-8.0	0.0	-4.87922871681	0.0
-8.0	0.0	-4.87922871681	0.0
-8.0	0.0	-4.87922871681	0.0
-8.0	0.0	-4.87922871681	0.0
-8.0	0.0	-4.87922871681	0.0
-8.0	0.0	-4.87922871681	0.0
-8.0	0.0	-3.90338297346	0.0
-8.0	0.0	-3.90338297346	0.0
-8.0	0.0	-3.90338297346	0.0
-8.0	0.0	-3.90338297346	0.0
-8.0	0.0	-3.90338297346	0.0
-8.0	0.0	-3.90338297346	0.0
-8.0	0.0	-3.90338297346	0.0
-8.0	0.0	-3.90338297346	0.0
-8.0	0.0	-3.90338297346	0.0
-8.0	0.0	-3.90338297346	0.0
-8.0	0.0	-3.90338297346	0.0
-7.0	0.0	-3.90338297346	0.0
-7.0	0.0	-3.90338297346	0.0
-7.0	0.0	-3.90338297346	0.0
-7.0	0.0	-3.90338297346	0.0
-7.0	0.0	-3.90338297346	0.0
-7.0	0.0	-3.90338297346	0.0
-7.0	0.0	-3.90338297346	0.0
-7.0	0.0	-3.90338297346	0.0
-7.0	0.0	-3.90338297346	0.0
-7.0	0.0	-3.90338297346	0.0
-7.0	0.0	-3.90338297346	0.0
-7.0	0.0	-3.90338297346	0.0
-7.0	0.0	-4.87922871681	0.0
-7.0	0.0	-4.87922871681	0.0
-7.0	0.0	-4.87922871681	0.0
-6.0	0.0	-4.87922871681	0.0
-6.0	0.0	-4.87922871681	0.0
-6.0	0.0	-4.87922871681	0.0
-6.0	0.0	-4.87922871681	0.0
-6.0	0.0	-2.92753723009	0.0
-4.0	0.0	-1.95169148673	0.0
-4.0	0.0	-1.95169148673	0.0
-4.0	0.0	-1.95169148673	0.0
-4.0	0.0	-1.95169148673	0.0
-4.0	0.0	-1.95169148673	0.0
-4.0	0.0	-1.95169148673	0.0
-4.0	0.0	-1.95169148673	0.0
-4.0	0.0	-1.95169148673	0.0
-4.0	0.0	-1.95169148673	0.0
-4.0	0.0	-1.95169148673	0.0
-4.0	0.0	-1.95169148673	0.0
-4.0	0.0	-1.95169148673	0.0
-4.0	0.0	-1.95169148673	0.0
-4.0	0.0	-1.95169148673	0.0
-4.0	0.0	-1.95169148673	0.0
-3.0	0.0	-1.95169148673	0.0
-2.0	0.0	-1.95169148673	0.0
-2.0	0.0	-1.95169148673	0.0
-2.0	0.0	-1.95169148673	0.0
-2.0	0.0	-1.95169148673	0.0
-2.0	0.0	-1.95169148673	0.0
-2.0	0.0	-1.95169148673	0.0
-2.0	0.0	-1.95169148673	0.0
-2.0	0.0	-1.95169148673	0.0
-2.0	0.0	-1.95169148673	0.0
-2.0	0.0	-1.95169148673	0.0
-2.0	0.0	-0.975845743363	0.0
0.0	0.0	-0.975845743363	0.0
0.0	0.0	-0.975845743363	0.0
0.0	0.0	-0.975845743363	0.0
0.0	0.0	-0.975845743363	0.0
0.0	0.0	0.0	0.0
0.0	0.0	0.0	0.0
0.0	0.0	0.0	0.0
0.0	0.0	0.0	0.0
0.0	0.0	0.0	0.0
0.0	0.0	0.0	0.0
0.0	0.0	0.0	0.0
0.0	0.0	0.0	0.0
0.0	0.0	0.0	0.0
0.0	0.0	0.0	0.0
0.0	0.0	0.0	0.0
0.0	0.0	0.0	0.0
0.0	0.0	0.0	0.0
0.0	0.0	0.0	0.0
0.0	0.0	0.0	0.0
0.0	0.0	0.0	0.0
0.0	0.0	0.0	0.0
0.0	0.0	0.0	0.0
0.0	0.0	0.0	0.0
0.0	0.0	0.0	0.0
0.0	0.0	0.0	0.0
0.0	0.0	0.0	0.0
0.0	0.0	0.0	0.0
0.0	0.0	0.0	0.0
0.0	0.0	0.0	0.0
0.0	0.0	0.0	0.0
0.0	0.0	0.0	0.0
0.0	0.0	0.0	0.0
0.0	0.0	0.0	0.0
0.0	0.0	0.0	0.0
0.0	0.0	0.0	0.0
0.0	0.0	0.0	0.0
0.0	0.0	0.0	0.0
0.0	0.0	0.0	0.0
0.0	0.0	0.0	0.0
0.0	0.0	0.0	0.0
0.0	0.0	0.0	0.0
0.0	0.0	0.0	0.0
0.0	0.0	0.0	0.0
0.0	0.0	0.0	0.0
0.0	0.0	0.0	0.0
0.0	0.0	0.0	0.0
0.0	0.0	0.0	0.0
0.0	0.0	0.0	0.0
0.0	0.0	0.0	0.0
0.0	0.0	0.0	0.0
0.0	0.0	0.0	0.0
0.0	0.0	0.0	0.0
0.0	0.0	0.0	0.0
0.0	0.0	0.0	0.0
0.0	0.0	0.0	0.0
0.0	0.0	0.0	0.0
0.0	0.0	0.0	0.0
0.0	0.0	0.0	0.0
0.0	0.0	0.0	0.0
0.0	0.0	0.0	0.0
0.0	0.0	0.0	0.0
0.0	0.0	0.0	0.0
0.0	0.0	0.0	0.0
0.0	0.0	0.0	0.0
0.0	0.0	0.0	0.0
0.0	0.0	0.0	0.0
0.0	0.0	0.0	0.0
0.0	0.0	0.0	0.0
0.0	0.0	0.0	0.0
0.0	0.0	0.0	0.0
0.0	0.0	0.0	0.0
0.0	0.0	0.0	0.0
0.0	0.0	0.0	0.0
0.0	0.0	0.0	0.0
0.0	0.0	0.0	0.0
0.0	0.0	0.0	0.0
0.0	0.0	0.0	0.0
0.0	0.0	0.0	0.0
0.0	0.0	0.0	0.0
0.0	0.0	0.0	0.0
0.0	0.0	0.0	0.0
0.0	0.0	0.0	0.0
0.0	0.0	-0.975845743363	0.0
0.0	0.0	-0.975845743363	0.0
0.0	0.0	-0.975845743363	0.0
0.0	0.0	-0.975845743363	0.0
0.0	0.0	-0.975845743363	0.0
0.0	0.0	-0.975845743363	0.0
0.0	0.0	-0.975845743363	0.0
0.0	0.0	-0.975845743363	0.0
0.0	0.0	-0.975845743363	0.0
0.0	0.0	-0.975845743363	0.0
0.0	0.0	-0.975845743363	0.0
0.0	0.0	-0.975845743363	0.0
0.0	0.0	-0.975845743363	0.0
0.0	0.0	-0.975845743363	0.0
0.0	0.0	-0.975845743363	0.0
0.0	0.0	-0.975845743363	0.0
0.0	0.0	-0.975845743363	0.0
0.0	0.0	-0.975845743363	0.0
0.0	0.0	-0.975845743363	0.0
0.0	0.0	-0.975845743363	0.0
0.0	0.0	-0.975845743363	0.0
0.0	0.0	-0.975845743363	0.0
0.0	0.0	-0.975845743363	0.0
0.0	0.0	-0.975845743363	0.0
0.0	0.0	-0.975845743363	0.0
0.0	0.0	-0.975845743363	0.0
0.0	0.0	-0.975845743363	0.0
0.0	0.0	-0.975845743363	0.0
0.0	0.0	-0.975845743363	0.0
0.0	0.0	-0.975845743363	0.0
0.0	0.0	-0.975845743363	0.0
0.0	0.0	-0.975845743363	0.0
0.0	0.0	-0.975845743363	0.0
0.0	0.0	-0.975845743363	0.0
0.0	0.0	-0.975845743363	0.0
0.0	0.0	-0.975845743363	0.0
0.0	0.0	-0.975845743363	0.0
0.0	0.0	-0.975845743363	0.0
0.0	0.0	-1.95169148673	0.0
0.0	0.0	-1.95169148673	0.0
0.0	0.0	-1.95169148673	0.0
0.0	0.0	-1.95169148673	0.0
0.0	0.0	-1.95169148673	0.0
0.0	0.0	-1.95169148673	0.0
0.0	0.0	-1.95169148673	0.0
0.0	0.0	-1.95169148673	0.0
0.0	0.0	-1.95169148673	0.0
0.0	0.0	-1.95169148673	0.0
0.0	0.0	-1.95169148673	0.0
0.0	0.0	-1.95169148673	0.0
0.0	0.0	-1.95169148673	0.0
0.0	0.0	-1.95169148673	0.0
0.0	0.0	-1.95169148673	0.0
0.0	0.0	-1.95169148673	0.0
0.0	0.0	-1.95169148673	0.0
0.0	0.0	-1.95169148673	0.0
0.0	0.0	-1.95169148673	0.0
0.0	0.0	-1.95169148673	0.0
0.0	0.0	-1.95169148673	0.0
0.0	0.0	-1.95169148673	0.0
0.0	0.0	-1.95169148673	0.0
0.0	0.0	-0.975845743363	0.0
0.0	0.0	-0.975845743363	0.0
0.0	0.0	-0.975845743363	0.0
0.0	0.0	-0.975845743363	0.0
0.0	0.0	-0.975845743363	0.0
0.0	0.0	-0.975845743363	0.0
0.0	0.0	-0.975845743363	0.0
0.0	0.0	-0.975845743363	0.0
0.0	0.0	-0.975845743363	0.0
0.0	0.0	-0.975845743363	0.0
0.0	0.0	-0.975845743363	0.0
0.0	0.0	-0.975845743363	0.0
0.0	0.0	-0.975845743363	0.0
0.0	0.0	-0.975845743363	0.0
0.0	0.0	-0.975845743363	0.0
0.0	0.0	-0.975845743363	0.0
0.0	0.0	-0.975845743363	0.0
0.0	0.0	-0.975845743363	0.0
0.0	0.0	-0.975845743363	0.0
0.0	0.0	-0.975845743363	0.0
0.0	0.0	-0.975845743363	0.0
0.0	0.0	-0.975845743363	0.0
0.0	0.0	-0.975845743363	0.0
0.0	0.0	-0.975845743363	0.0
0.0	0.0	-0.975845743363	0.0
0.0	0.0	-0.975845743363	0.0
0.0	0.0	-0.975845743363	0.0
0.0	0.0	-0.975845743363	0.0
0.0	0.0	-0.975845743363	0.0
0.0	0.0	-0.975845743363	0.0
0.0	0.0	-0.975845743363	0.0
0.0	0.0	-0.975845743363	0.0
0.0	0.0	-0.975845743363	0.0
0.0	0.0	-0.975845743363	0.0
0.0	0.0	-0.975845743363	0.0
0.0	0.0	-0.975845743363	0.0
0.0	0.0	-0.975845743363	0.0
0.0	0.0	-0.975845743363	0.0
0.0	0.0	-0.975845743363	0.0
0.0	0.0	0.0	0.0
0.0	0.0	0.0	0.0
0.0	0.0	0.0	0.0
0.0	0.0	0.0	0.0
0.0	0.0	0.0	0.0
0.0	0.0	0.0	0.0
0.0	0.0	0.0	0.0
0.0	0.0	0.0	0.0
0.0	0.0	0.0	0.0
0.0	0.0	0.0	0.0
0.0	0.0	0.0	0.0
0.0	0.0	0.0	0.0
0.0	0.0	0.0	0.0
0.0	0.0	0.0	0.0
0.0	0.0	0.0	0.0
0.0	0.0	0.0	0.0
0.0	0.0	0.0	0.0
0.0	0.0	0.0	0.0
0.0	0.0	0.0	0.0
0.0	0.0	0.0	0.0
0.0	0.0	0.0	0.0
0.0	0.0	0.0	0.0
0.0	0.0	0.0	0.0
0.0	0.0	0.0	0.0
0.0	0.0	0.0	0.0
0.0	0.0	0.0	0.0
0.0	0.0	0.0	0.0
0.0	0.0	0.0	0.0
0.0	0.0	0.0	0.0
0.0	0.0	0.0	0.0
0.0	0.0	0.0	0.0
0.0	0.0	0.0	0.0
0.0	0.0	0.0	0.0
0.0	0.0	0.0	0.0
0.0	0.0	0.0	0.0
0.0	0.0	0.0	0.0
0.0	0.0	0.0	0.0
0.0	0.0	0.0	0.0
0.0	0.0	0.0	0.0
0.0	0.0	0.0	0.0
0.0	0.0	0.0	0.0
0.0	0.0	0.0	0.0
0.0	0.0	0.0	0.0
0.0	0.0	0.0	0.0
0.0	0.0	0.0	0.0
0.0	0.0	0.0	0.0
0.0	0.0	0.0	0.0
0.0	0.0	0.0	0.0
0.0	0.0	0.0	0.0
0.0	0.0	0.0	0.0
0.0	0.0	0.0	0.0
0.0	0.0	0.0	0.0
0.0	0.0	0.0	0.0
0.0	0.0	0.0	0.0
0.0	0.0	0.0	0.0
0.0	0.0	0.0	0.0
0.0	0.0	0.0	-5.33058857774
0.0	0.0	0.0	-5.33058857774
0.0	0.0	0.0	-5.33058857774
0.0	0.0	0.0	-5.33058857774
0.0	0.0	0.0	-5.33058857774
0.0	0.0	0.0	-5.33058857774
0.0	0.0	0.0	-5.33058857774
0.0	0.0	0.0	-5.33058857774
0.0	0.0	0.0	-5.33058857774
0.0	0.0	0.0	-5.33058857774
0.0	0.0	0.0	-5.33058857774
0.0	0.0	0.0	-5.33058857774
0.0	0.0	0.0	-5.33058857774
0.0	0.0	0.0	-5.33058857774
0.0	0.0	0.0	-5.33058857774
0.0	0.0	0.0	-5.33058857774
0.0	0.0	0.0	-5.33058857774
0.0	0.0	0.0	-5.33058857774
0.0	0.0	0.0	-5.33058857774
0.0	0.0	0.0	-10.6611771555
0.0	0.0	0.0	-10.6611771555
0.0	0.0	0.0	-10.6611771555
0.0	0.0	0.0	-10.6611771555
0.0	0.0	0.0	-10.6611771555
0.0	0.0	0.0	-10.6611771555
0.0	0.0	0.0	-10.6611771555
0.0	0.0	0.0	-10.6611771555
0.0	0.0	0.0	-10.6611771555
0.0	0.0	0.0	-10.6611771555
0.0	0.0	0.0	-10.6611771555
0.0	0.0	0.0	-10.6611771555
0.0	0.0	0.0	-10.6611771555
0.0	0.0	0.0	-10.6611771555
0.0	0.0	0.0	-10.6611771555
0.0	0.0	0.0	-10.6611771555
0.0	0.0	0.0	-10.6611771555
0.0	0.0	0.0	-10.6611771555
0.0	0.0	0.0	-10.6611771555
0.0	0.0	0.0	-10.6611771555
0.0	0.0	0.0	-10.6611771555
0.0	0.0	0.0	-10.6611771555
0.0	0.0	0.0	-10.6611771555
0.0	0.0	0.0	-10.6611771555
0.0	0.0	0.0	-10.6611771555
0.0	0.0	0.0	-10.6611771555
0.0	0.0	0.0	-10.6611771555
0.0	0.0	0.0	-10.6611771555
-1.0	0.0	0.0	-10.6611771555
-1.0	0.0	0.0	-10.6611771555
-1.0	0.0	-0.975845743363	-10.6611771555
-1.0	0.0	-0.975845743363	-10.6611771555
-1.0	0.0	-0.975845743363	-10.6611771555
-1.0	0.0	-0.975845743363	-10.6611771555
-1.0	0.0	-0.975845743363	-10.6611771555
-1.0	0.0	-0.975845743363	-10.6611771555
-1.0	0.0	-0.975845743363	-10.6611771555
-1.0	0.0	-0.975845743363	-10.6611771555
-1.0	0.0	-0.975845743363	-10.6611771555
-1.0	0.0	-0.975845743363	-10.6611771555
-1.0	0.0	-0.975845743363	-10.6611771555
-1.0	0.0	-0.975845743363	-10.6611771555
-1.0	0.0	-0.975845743363	-10.6611771555
-2.0	0.0	-0.975845743363	-10.6611771555
-2.0	0.0	-0.975845743363	-10.6611771555
-2.0	0.0	-0.975845743363	-10.6611771555
-2.0	0.0	-0.975845743363	-10.6611771555
-2.0	0.0	-0.975845743363	-10.6611771555
-3.0	0.0	-1.95169148673	-10.6611771555
-5.0	0.0	-1.95169148673	-10.6611771555
-5.0	0.0	-1.95169148673	-10.6611771555
-5.0	0.0	-1.95169148673	-10.6611771555
-5.0	0.0	-1.95169148673	-10.6611771555
-5.0	0.0	-1.95169148673	-10.6611771555
-5.0	0.0	-1.95169148673	-10.6611771555
-5.0	0.0	-2.92753723009	-10.6611771555
-5.0	0.0	-2.92753723009	-10.6611771555
-5.0	0.0	-2.92753723009	-10.6611771555
-5.0	0.0	-2.92753723009	-10.6611771555
-5.0	0.0	-2.92753723009	-10.6611771555
-5.0	0.0	-2.92753723009	-10.6611771555
-5.0	0.0	-2.92753723009	-10.6611771555
-5.0	0.0	-2.92753723009	-10.6611771555
-5.0	0.0	-2.92753723009	-10.6611771555
-5.0	0.0	-2.92753723009	-5.33058857774
-5.0	0.0	-2.92753723009	-5.33058857774
-5.0	0.0	-2.92753723009	-5.33058857774
-5.0	0.0	-2.92753723009	-5.33058857774
-5.0	0.0	-2.92753723009	-5.33058857774
-5.0	0.0	-2.92753723009	-5.33058857774
-5.0	0.0	-3.90338297346	-5.33058857774
-5.0	0.0	-3.90338297346	-5.33058857774
-6.0	0.0	-3.90338297346	-5.33058857774
-6.0	0.0	-3.90338297346	-5.33058857774
-6.0	0.0	-3.90338297346	-5.33058857774
-6.0	0.0	-3.90338297346	-5.33058857774
-6.0	0.0	-3.90338297346	-5.33058857774
-6.0	0.0	-3.90338297346	-5.33058857774
-6.0	0.0	-3.90338297346	-5.33058857774
-6.0	0.0	-3.90338297346	-5.33058857774
-6.0	0.0	-4.87922871681	-5.33058857774
-6.0	0.0	-4.87922871681	-5.33058857774
-6.0	0.0	-4.87922871681	0.0
-6.0	0.0	-4.87922871681	0.0
-6.0	0.0	-4.87922871681	0.0
-6.0	0.0	-5.85507446017	0.0
-7.0	0.0	-5.85507446017	0.0
-8.0	0.0	-5.85507446017	0.0
-8.0	0.0	-5.85507446017	0.0
-8.0	0.0	-5.85507446017	0.0
-8.0	0.0	-5.85507446017	0.0
-8.0	0.0	-5.85507446017	0.0
-8.0	0.0	-5.85507446017	0.0
-8.0	0.0	-5.85507446017	0.0
-8.0	0.0	-5.85507446017	0.0
-8.0	0.0	-5.85507446017	0.0
-8.0	0.0	-5.85507446017	0.0
-8.0	0.0	-5.85507446017	0.0
-8.0	0.0	-5.85507446017	0.0
-8.0	0.0	-6.83092020354	0.0
-8.0	0.0	-6.83092020354	0.0
-8.0	0.0	-6.83092020354	0.0
-8.0	0.0	-6.83092020354	0.0
-8.0	0.0	-6.83092020354	0.0
-8.0	0.0	-6.83092020354	0.0
-8.0	0.0	-6.83092020354	0.0
-8.0	0.0	-6.83092020354	0.0
-8.0	0.0	-6.83092020354	0.0
-8.0	0.0	-6.83092020354	0.0
-8.0	0.0	-5.85507446017	0.0
-8.0	0.0	-5.85507446017	0.0
-8.0	0.0	-5.85507446017	0.0
-8.0	0.0	-5.85507446017	0.0
-8.0	0.0	-5.85507446017	0.0
-8.0	0.0	-5.85507446017	0.0
-8.0	0.0	-5.85507446017	0.0
-8.0	0.0	-9.75845743363	0.0
-8.0	0.0	-8.78261169026	0.0
-8.0	0.0	-8.78261169026	0.0
-8.0	0.0	-8.78261169026	0.0
-8.0	0.0	-9.75845743363	0.0
-8.0	0.0	-9.75845743363	0.0
-8.0	0.0	-9.75845743363	0.0
-8.0	0.0	-9.75845743363	0.0
-7.0	0.0	-8.78261169026	0.0
-7.0	0.0	-8.78261169026	0.0
-7.0	0.0	-8.78261169026	0.0
-7.0	0.0	-8.78261169026	0.0
-6.0	0.0	-8.78261169026	0.0
-6.0	0.0	-8.78261169026	0.0
-6.0	0.0	-7.8067659469	0.0
-6.0	0.0	-7.8067659469	0.0
-6.0	0.0	-7.8067659469	0.0
-6.0	0.0	-7.8067659469	0.0
-6.0	0.0	-7.8067659469	0.0
-6.0	0.0	-7.8067659469	0.0
-6.0	0.0	-7.8067659469	0.0
-6.0	0.0	-9.75845743363	0.0
-6.0	0.0	-9.75845743363	0.0
-6.0	0.0	-9.75845743363	0.0
-6.0	0.0	-9.75845743363	0.0
-6.0	0.0	-9.75845743363	0.0
-6.0	0.0	-9.75845743363	0.0
-5.0	0.0	-9.75845743363	0.0
-5.0	0.0	-9.75845743363	0.0
-5.0	0.0	-9.75845743363	0.0
-5.0	0.0	-9.75845743363	0.0
-5.0	0.0	-9.75845743363	0.0
-4.0	0.0	-9.75845743363	0.0
-3.0	0.0	-8.78261169026	0.0
-3.0	0.0	-8.78261169026	0.0
-3.0	0.0	-8.78261169026	0.0
-3.0	0.0	-8.78261169026	0.0
-3.0	0.0	-8.78261169026	0.0
-3.0	0.0	-7.8067659469	0.0
-2.0	0.0	-7.8067659469	0.0
-2.0	0.0	-7.8067659469	0.0
-2.0	0.0	-7.8067659469	0.0
-2.0	0.0	-7.8067659469	0.0
-2.0	0.0	-7.8067659469	0.0
-2.0	0.0	-7.8067659469	0.0
-2.0	0.0	-7.8067659469	0.0
-2.0	0.0	-7.8067659469	0.0
-2.0	0.0	-7.8067659469	0.0
-2.0	0.0	-7.8067659469	0.0
-2.0	0.0	-7.8067659469	0.0
-2.0	0.0	-7.8067659469	0.0
-2.0	0.0	-7.8067659469	0.0
-2.0	0.0	-7.8067659469	0.0
-2.0	0.0	-7.8067659469	0.0
-2.0	0.0	-6.83092020354	0.0
-2.0	0.0	-6.83092020354	0.0
-1.0	0.0	-6.83092020354	0.0
-1.0	0.0	-6.83092020354	0.0
-1.0	0.0	-6.83092020354	0.0
-1.0	0.0	-6.83092020354	0.0
-1.0	0.0	-6.83092020354	0.0
-1.0	0.0	-6.83092020354	0.0
-1.0	0.0	-6.83092020354	0.0
-1.0	0.0	-6.83092020354	0.0
-1.0	0.0	-6.83092020354	0.0
-1.0	0.0	-6.83092020354	0.0
-1.0	0.0	-6.83092020354	0.0
-1.0	0.0	-6.83092020354	0.0
-1.0	0.0	-6.83092020354	0.0
-1.0	0.0	-5.85507446017	0.0
-1.0	0.0	-5.85507446017	0.0
0.0	0.0	-5.85507446017	0.0
0.0	0.0	-5.85507446017	0.0
0.0	0.0	-5.85507446017	0.0
0.0	0.0	-5.85507446017	0.0
0.0	0.0	-5.85507446017	0.0
0.0	0.0	-5.85507446017	0.0
0.0	0.0	-5.85507446017	0.0
0.0	0.0	-5.85507446017	0.0
0.0	0.0	-5.85507446017	0.0
0.0	0.0	-5.85507446017	0.0
0.0	0.0	-5.85507446017	0.0
0.0	0.0	-5.85507446017	0.0
0.0	0.0	-5.85507446017	0.0
0.0	0.0	-5.85507446017	0.0
0.0	0.0	-5.85507446017	0.0
0.0	0.0	-5.85507446017	0.0
0.0	0.0	-5.85507446017	0.0
0.0	0.0	-5.85507446017	0.0
0.0	0.0	-5.85507446017	0.0
0.0	0.0	-5.85507446017	0.0
0.0	0.0	-4.87922871681	0.0
0.0	0.0	-4.87922871681	0.0
0.0	0.0	-4.87922871681	0.0
0.0	0.0	-4.87922871681	0.0
0.0	0.0	-4.87922871681	0.0
0.0	0.0	-4.87922871681	0.0
0.0	0.0	-4.87922871681	0.0
0.0	0.0	-3.90338297346	0.0
0.0	0.0	-3.90338297346	0.0
0.0	0.0	-1.95169148673	0.0
0.0	0.0	-1.95169148673	0.0
0.0	0.0	-1.95169148673	0.0
0.0	0.0	-1.95169148673	0.0
0.0	0.0	-1.95169148673	0.0
0.0	0.0	-1.95169148673	0.0
0.0	0.0	-1.95169148673	0.0
0.0	0.0	-1.95169148673	0.0
0.0	0.0	-1.95169148673	0.0
0.0	0.0	-1.95169148673	0.0
0.0	0.0	-1.95169148673	0.0
0.0	0.0	-1.95169148673	0.0
0.0	0.0	-1.95169148673	0.0
0.0	0.0	-1.95169148673	0.0
0.0	0.0	-1.95169148673	0.0
0.0	0.0	-1.95169148673	0.0
0.0	0.0	-1.95169148673	0.0
0.0	0.0	-1.95169148673	0.0
0.0	0.0	-1.95169148673	0.0
0.0	0.0	-1.95169148673	0.0
0.0	0.0	-1.95169148673	0.0
0.0	0.0	0.0	0.0
0.0	0.0	0.0	0.0
0.0	0.0	0.0	0.0
0.0	0.0	0.0	0.0
0.0	0.0	0.0	0.0
0.0	0.0	0.0	0.0
0.0	0.0	0.0	0.0
0.0	0.0	0.0	0.0
0.0	0.0	0.0	0.0
0.0	0.0	0.0	0.0
0.0	0.0	0.0	0.0
0.0	0.0	0.0	0.0
0.0	0.0	0.0	0.0
-1.0	0.0	0.0	0.0
-1.0	0.0	0.0	0.0
-1.0	0.0	0.0	0.0
-1.0	0.0	0.0	0.0
-1.0	0.0	0.0	0.0
-1.0	0.0	0.0	0.0
-1.0	0.0	0.0	0.0
-1.0	0.0	0.0	0.0
-1.0	0.0	0.0	0.0
-1.0	0.0	0.0	0.0
-1.0	0.0	0.0	0.0
-1.0	0.0	0.0	0.0
-1.0	0.0	0.0	0.0
-1.0	0.0	0.0	0.0
-1.0	0.0	0.0	0.0
-1.0	0.0	0.0	0.0
-1.0	0.0	0.0	0.0
-1.0	0.0	0.0	0.0
-1.0	0.0	0.0	0.0
-1.0	0.0	0.0	0.0
-1.0	0.0	0.0	0.0
-1.0	0.0	0.0	0.0
-1.0	0.0	0.0	0.0
-1.0	0.0	0.0	0.0
-1.0	0.0	0.0	0.0
-1.0	0.0	0.0	0.0
-1.0	0.0	0.0	0.0
-1.0	0.0	0.0	0.0
-1.0	0.0	0.0	0.0
-1.0	0.0	0.0	0.0
-1.0	0.0	0.0	0.0
-1.0	0.0	0.0	0.0
-1.0	0.0	0.0	0.0
-1.0	0.0	0.0	0.0
-1.0	0.0	0.0	0.0
-1.0	0.0	0.0	0.0
-1.0	0.0	0.0	0.0
-1.0	0.0	0.0	0.0
-1.0	0.0	0.0	0.0
-1.0	0.0	0.0	0.0
-1.0	0.0	0.0	0.0
-1.0	0.0	0.0	0.0
-1.0	0.0	0.0	0.0
-1.0	0.0	0.0	0.0
-1.0	0.0	0.0	0.0
-1.0	0.0	0.0	0.0
-1.0	0.0	0.0	0.0
-1.0	0.0	0.0	0.0
-2.0	0.0	0.0	0.0
-2.0	0.0	0.0	0.0
-2.0	0.0	0.0	0.0
-2.0	0.0	0.0	0.0
-2.0	0.0	0.0	0.0
-1.0	0.0	0.0	0.0
-1.0	0.0	0.0	0.0
-1.0	0.0	0.0	0.0
-1.0	0.0	0.0	0.0
-1.0	0.0	0.0	0.0
-1.0	0.0	0.0	0.0
-1.0	0.0	0.0	0.0
-1.0	0.0	0.0	0.0
-1.0	0.0	0.0	0.0
-1.0	0.0	0.0	0.0
-1.0	0.0	0.0	0.0
-1.0	0.0	0.0	0.0
-1.0	0.0	0.0	0.0
-1.0	0.0	0.0	0.0
-1.0	0.0	0.0	0.0
-1.0	0.0	0.0	0.0
-1.0	0.0	0.0	0.0
-1.0	0.0	0.0	0.0
-1.0	0.0	0.0	0.0
-1.0	0.0	0.0	0.0
-1.0	0.0	0.0	0.0
-1.0	0.0	0.0	0.0
-1.0	0.0	0.0	0.0
-1.0	0.0	0.0	0.0
-1.0	0.0	0.0	0.0
-1.0	0.0	0.0	0.0
-1.0	0.0	0.0	0.0
-1.0	0.0	0.0	0.0
-1.0	0.0	0.0	0.0
-1.0	0.0	0.0	0.0
-1.0	0.0	0.0	0.0
-1.0	0.0	0.0	0.0
-1.0	0.0	0.0	0.0
-1.0	0.0	0.0	0.0
-1.0	0.0	0.0	0.0
-1.0	0.0	0.0	0.0
-1.0	0.0	0.0	0.0
-1.0	0.0	0.0	0.0
-1.0	0.0	0.0	0.0
-1.0	0.0	0.0	0.0
-1.0	0.0	0.0	0.0
-1.0	0.0	0.0	0.0
-1.0	0.0	0.0	0.0
-1.0	0.0	0.0	0.0
-1.0	0.0	0.0	0.0
-1.0	0.0	0.0	0.0
-1.0	0.0	0.0	0.0
-1.0	0.0	0.0	0.0
0.0	0.0	0.0	0.0
0.0	0.0	0.0	0.0
0.0	0.0	0.0	0.0
0.0	0.0	0.0	0.0
0.0	0.0	0.0	0.0
0.0	0.0	0.0	0.0
-1.0	0.0	0.0	0.0
-1.0	0.0	0.0	0.0
-2.0	0.0	0.0	0.0
-2.0	0.0	0.0	0.0
-2.0	0.0	0.0	0.0
-2.0	0.0	0.0	0.0
-2.0	0.0	0.0	0.0
-2.0	0.0	0.0	0.0
-2.0	0.0	0.0	0.0
-2.0	0.0	0.0	0.0
-2.0	0.0	0.0	0.0
-2.0	0.0	0.0	0.0
-2.0	0.0	0.0	0.0
-2.0	0.0	0.0	0.0
-2.0	0.0	0.0	0.0
-2.0	0.0	0.0	0.0
-2.0	0.0	0.0	0.0
-2.0	0.0	0.0	0.0
-2.0	0.0	0.0	0.0
-2.0	0.0	0.0	0.0
-2.0	0.0	0.0	0.0
-2.0	0.0	0.0	0.0
-2.0	0.0	0.0	0.0
-2.0	0.0	0.0	0.0
-2.0	0.0	0.0	0.0
-2.0	0.0	0.0	0.0
-2.0	0.0	0.0	0.0
-2.0	0.0	0.0	0.0
-2.0	0.0	0.0	0.0
-2.0	0.0	0.0	0.0
-2.0	0.0	0.0	0.0
-2.0	0.0	-0.975845743363	0.0
-2.0	0.0	-0.975845743363	0.0
-2.0	0.0	-0.975845743363	0.0
-2.0	0.0	-0.975845743363	0.0
-2.0	0.0	-0.975845743363	0.0
-2.0	0.0	-0.975845743363	0.0
-2.0	0.0	-0.975845743363	0.0
-2.0	0.0	-0.975845743363	0.0
-2.0	0.0	-0.975845743363	0.0
-2.0	0.0	-0.975845743363	0.0
-2.0	0.0	-0.975845743363	0.0
-2.0	0.0	-0.975845743363	0.0
-2.0	0.0	-0.975845743363	0.0
-2.0	0.0	-0.975845743363	0.0
-2.0	0.0	-0.975845743363	0.0
-2.0	0.0	-0.975845743363	0.0
-2.0	0.0	-0.975845743363	0.0
-2.0	0.0	-0.975845743363	0.0
-2.0	0.0	-0.975845743363	0.0
-2.0	0.0	-0.975845743363	0.0
-2.0	0.0	-1.95169148673	0.0
-2.0	0.0	-1.95169148673	0.0
-2.0	0.0	-1.95169148673	0.0
-2.0	0.0	-1.95169148673	0.0
-2.0	0.0	-1.95169148673	0.0
-2.0	0.0	-1.95169148673	0.0
-2.0	0.0	-1.95169148673	0.0
-2.0	0.0	-1.95169148673	0.0
-2.0	0.0	-1.95169148673	0.0
-2.0	0.0	-1.95169148673	0.0
-2.0	0.0	-1.95169148673	0.0
-2.0	0.0	-1.95169148673	0.0
-2.0	0.0	-1.95169148673	0.0
-2.0	0.0	-1.95169148673	0.0
-2.0	0.0	-1.95169148673	0.0
-2.0	0.0	-1.95169148673	0.0
-2.0	0.0	-1.95169148673	0.0
-2.0	0.0	-1.95169148673	0.0
-2.0	0.0	-1.95169148673	0.0
-2.0	0.0	-1.95169148673	0.0
-2.0	0.0	-1.95169148673	0.0
-2.0	0.0	-1.95169148673	0.0
-2.0	0.0	-1.95169148673	0.0
-2.0	0.0	-1.95169148673	0.0
-2.0	0.0	-1.95169148673	0.0
-2.0	0.0	-1.95169148673	0.0
-2.0	0.0	-1.95169148673	0.0
-2.0	0.0	-1.95169148673	0.0
-2.0	0.0	-1.95169148673	0.0
-2.0	0.0	-1.95169148673	0.0
-2.0	0.0	-1.95169148673	0.0
-2.0	0.0	-1.95169148673	0.0
-2.0	0.0	-1.95169148673	0.0
-2.0	0.0	-1.95169148673	0.0
-2.0	0.0	-1.95169148673	0.0
-2.0	0.0	-1.95169148673	0.0
-2.0	0.0	-1.95169148673	0.0
-2.0	0.0	-1.95169148673	0.0
-2.0	0.0	-1.95169148673	0.0
-2.0	0.0	-1.95169148673	0.0
-2.0	0.0	-1.95169148673	0.0
-2.0	0.0	-1.95169148673	0.0
-1.0	0.0	-1.95169148673	0.0
-1.0	0.0	-1.95169148673	0.0
-1.0	0.0	-1.95169148673	0.0
-1.0	0.0	-1.95169148673	0.0
-1.0	0.0	-1.95169148673	0.0
0.0	0.0	-1.95169148673	0.0
0.0	0.0	-1.95169148673	0.0
0.0	0.0	-1.95169148673	0.0
0.0	0.0	-1.95169148673	0.0
0.0	0.0	-1.95169148673	0.0
0.0	0.0	-1.95169148673	0.0
0.0	0.0	-1.95169148673	0.0
0.0	0.0	-1.95169148673	0.0
0.0	0.0	-1.95169148673	0.0
0.0	0.0	-1.95169148673	0.0
0.0	0.0	-1.95169148673	0.0
0.0	0.0	-1.95169148673	0.0
0.0	0.0	-1.95169148673	0.0
0.0	0.0	-1.95169148673	0.0
0.0	0.0	-1.95169148673	0.0
0.0	0.0	-1.95169148673	0.0
0.0	0.0	-1.95169148673	0.0
0.0	0.0	-1.95169148673	0.0
0.0	0.0	-1.95169148673	0.0
0.0	0.0	-1.95169148673	0.0
0.0	0.0	-1.95169148673	0.0
0.0	0.0	-1.95169148673	0.0
0.0	0.0	-1.95169148673	0.0
0.0	0.0	-1.95169148673	0.0
0.0	0.0	-1.95169148673	0.0
0.0	0.0	-1.95169148673	0.0
0.0	0.0	-1.95169148673	0.0
0.0	0.0	-1.95169148673	0.0
0.0	0.0	-1.95169148673	0.0
0.0	0.0	-1.95169148673	0.0
0.0	0.0	-1.95169148673	0.0
0.0	0.0	-1.95169148673	0.0
0.0	0.0	-1.95169148673	0.0
0.0	0.0	-0.975845743363	0.0
0.0	0.0	-0.975845743363	0.0
0.0	0.0	-0.975845743363	0.0
0.0	0.0	-0.975845743363	0.0
0.0	0.0	-0.975845743363	0.0
0.0	0.0	-0.975845743363	0.0
0.0	0.0	-0.975845743363	0.0
0.0	0.0	-0.975845743363	0.0
0.0	0.0	-0.975845743363	0.0
0.0	0.0	-0.975845743363	0.0
0.0	0.0	-0.975845743363	0.0
0.0	0.0	-0.975845743363	0.0
0.0	0.0	-0.975845743363	0.0
0.0	0.0	-0.975845743363	0.0
0.0	0.0	-0.975845743363	0.0
0.0	0.0	-0.975845743363	0.0
0.0	0.0	-0.975845743363	0.0
0.0	0.0	-0.975845743363	0.0
0.0	0.0	-0.975845743363	0.0
0.0	0.0	-0.975845743363	0.0
0.0	0.0	0.0	0.0
0.0	0.0	0.0	0.0
0.0	0.0	0.0	0.0
0.0	0.0	0.0	0.0
0.0	0.0	0.0	0.0
0.0	0.0	0.0	0.0
0.0	0.0	0.0	0.0
0.0	0.0	0.0	0.0
0.0	0.0	0.0	0.0
0.0	0.0	0.0	0.0
0.0	0.0	0.0	0.0
0.0	0.0	0.0	0.0
0.0	0.0	0.0	0.0
0.0	0.0	0.0	0.0
0.0	0.0	0.0	0.0
0.0	0.0	0.0	0.0
0.0	0.0	0.0	0.0
0.0	0.0	0.0	0.0
0.0	0.0	0.0	0.0
0.0	0.0	0.0	0.0
0.0	0.0	0.0	0.0
0.0	0.0	0.0	0.0
0.0	0.0	0.0	0.0
0.0	0.0	0.0	0.0
0.0	0.0	0.0	0.0
0.0	0.0	0.0	0.0
0.0	0.0	0.0	0.0
0.0	0.0	0.0	0.0
0.0	0.0	0.0	0.0
0.0	0.0	0.0	0.0
0.0	0.0	0.0	0.0
0.0	0.0	0.0	0.0
0.0	0.0	0.0	0.0
0.0	0.0	0.0	0.0
0.0	0.0	0.0	0.0
0.0	0.0	0.0	0.0
0.0	0.0	0.0	0.0
0.0	0.0	0.0	0.0
0.0	0.0	0.0	0.0
0.0	0.0	0.0	0.0
0.0	0.0	0.0	0.0
0.0	0.0	0.0	0.0
0.0	0.0	0.0	0.0
0.0	0.0	0.0	0.0
0.0	0.0	0.0	0.0
0.0	0.0	0.0	0.0
0.0	0.0	0.0	0.0
0.0	0.0	0.0	0.0
0.0	0.0	0.0	0.0
0.0	0.0	0.0	0.0
0.0	0.0	0.0	0.0
0.0	0.0	0.0	0.0
0.0	0.0	0.0	0.0
0.0	0.0	0.0	0.0
0.0	0.0	0.0	0.0
0.0	0.0	0.0	0.0
0.0	0.0	0.0	0.0
0.0	0.0	0.0	0.0
0.0	0.0	0.0	0.0
0.0	0.0	0.0	0.0
0.0	0.0	0.0	0.0
0.0	0.0	0.0	0.0
0.0	0.0	0.0	0.0
0.0	0.0	0.0	0.0
0.0	0.0	0.0	0.0
0.0	0.0	0.0	0.0
0.0	0.0	0.0	0.0
0.0	0.0	0.0	0.0
0.0	0.0	0.0	0.0
0.0	0.0	0.0	0.0
0.0	0.0	0.0	0.0
0.0	0.0	0.0	0.0
0.0	0.0	0.0	0.0
0.0	0.0	0.0	0.0
0.0	0.0	0.0	0.0
0.0	0.0	0.0	0.0
0.0	0.0	0.0	0.0
0.0	0.0	0.0	0.0
0.0	0.0	0.0	0.0
0.0	0.0	0.0	0.0
0.0	0.0	0.0	0.0
0.0	0.0	0.0	0.0
0.0	0.0	0.0	0.0
0.0	0.0	0.0	0.0
0.0	0.0	0.0	0.0
0.0	0.0	0.0	0.0
0.0	0.0	0.0	0.0
0.0	0.0	0.0	0.0
0.0	0.0	0.0	0.0
0.0	0.0	0.0	0.0
0.0	0.0	0.0	0.0
0.0	0.0	0.0	0.0
0.0	0.0	0.0	0.0
0.0	0.0	0.0	0.0
0.0	0.0	0.0	0.0
0.0	0.0	0.0	0.0
0.0	0.0	0.0	0.0
0.0	0.0	0.0	0.0
0.0	0.0	0.0	0.0
0.0	0.0	0.0	0.0
0.0	0.0	0.0	0.0
0.0	0.0	0.0	0.0
0.0	0.0	0.0	0.0
0.0	0.0	0.0	0.0
0.0	0.0	0.0	0.0
0.0	0.0	0.0	0.0
0.0	0.0	0.0	0.0
0.0	0.0	0.0	0.0
0.0	0.0	0.0	0.0
0.0	0.0	0.0	0.0
0.0	0.0	0.0	0.0
0.0	0.0	0.0	0.0
0.0	0.0	0.0	0.0
0.0	0.0	0.0	0.0
0.0	0.0	0.0	0.0
0.0	0.0	0.0	0.0
0.0	0.0	0.0	0.0
0.0	0.0	0.0	0.0
0.0	0.0	0.0	0.0
0.0	0.0	0.0	0.0
0.0	0.0	0.0	0.0
0.0	0.0	0.0	0.0
0.0	0.0	0.0	0.0
0.0	0.0	0.0	0.0
0.0	0.0	0.0	0.0
0.0	0.0	0.0	0.0
0.0	0.0	0.0	0.0
0.0	0.0	0.0	0.0
0.0	0.0	0.0	0.0
0.0	0.0	0.0	0.0
0.0	0.0	0.0	0.0
0.0	0.0	0.0	0.0
0.0	0.0	0.0	0.0
0.0	0.0	0.0	0.0
0.0	0.0	0.0	0.0
0.0	0.0	0.0	0.0
0.0	0.0	0.0	0.0
0.0	0.0	0.0	0.0
0.0	0.0	0.0	0.0
0.0	0.0	0.0	0.0
0.0	0.0	0.0	0.0
0.0	0.0	0.0	0.0
0.0	0.0	0.0	0.0
0.0	0.0	0.0	0.0
0.0	0.0	0.0	0.0
0.0	0.0	0.0	0.0
0.0	0.0	0.0	0.0
0.0	0.0	0.0	0.0
0.0	0.0	0.0	0.0
0.0	0.0	0.0	0.0
0.0	0.0	0.0	0.0
0.0	0.0	0.0	0.0
0.0	0.0	0.0	0.0
0.0	0.0	0.0	0.0
0.0	0.0	0.0	0.0
0.0	0.0	0.0	0.0
0.0	0.0	0.0	0.0
0.0	0.0	0.0	0.0
0.0	0.0	0.0	0.0
0.0	0.0	0.0	0.0
0.0	0.0	0.0	0.0
0.0	0.0	0.0	0.0
0.0	0.0	0.0	0.0
0.0	0.0	0.0	0.0
0.0	0.0	0.0	0.0
0.0	0.0	0.0	0.0
0.0	0.0	0.0	0.0
0.0	0.0	0.0	0.0
0.0	0.0	0.0	0.0
0.0	0.0	0.0	0.0
0.0	0.0	0.0	0.0
0.0	0.0	0.0	0.0
0.0	0.0	0.0	0.0
0.0	0.0	0.0	0.0
0.0	0.0	0.0	0.0
0.0	0.0	0.0	0.0
0.0	0.0	0.0	0.0
0.0	0.0	0.0	0.0
0.0	0.0	0.0	0.0
0.0	0.0	0.0	0.0
0.0	0.0	0.0	0.0
0.0	0.0	0.0	0.0
0.0	0.0	0.0	0.0
0.0	0.0	0.0	0.0
0.0	0.0	0.0	0.0
0.0	0.0	0.0	0.0
0.0	0.0	0.0	0.0
0.0	0.0	0.0	0.0
0.0	0.0	0.0	0.0
0.0	0.0	0.0	0.0
0.0	0.0	0.0	0.0
0.0	0.0	0.0	0.0
0.0	0.0	0.0	0.0
0.0	0.0	0.0	0.0
0.0	0.0	0.0	0.0
0.0	0.0	0.0	0.0
0.0	0.0	0.0	0.0
0.0	0.0	0.0	0.0
0.0	0.0	0.0	0.0
0.0	0.0	0.0	0.0
0.0	0.0	0.0	0.0
0.0	0.0	0.0	0.0
0.0	0.0	0.0	0.0
0.0	0.0	0.0	0.0
0.0	0.0	0.0	0.0
0.0	0.0	0.0	0.0
0.0	0.0	0.0	0.0
0.0	0.0	0.0	0.0
0.0	0.0	0.0	0.0
0.0	0.0	0.0	0.0
0.0	0.0	0.0	0.0
0.0	0.0	0.0	0.0
0.0	0.0	0.0	0.0
0.0	0.0	0.0	0.0
0.0	0.0	0.0	0.0
0.0	0.0	0.0	0.0
0.0	0.0	0.0	0.0
0.0	0.0	0.0	0.0
0.0	0.0	0.0	0.0
0.0	0.0	0.0	0.0
0.0	0.0	0.0	0.0
0.0	0.0	0.0	0.0
0.0	0.0	0.0	0.0
0.0	0.0	0.0	0.0
0.0	0.0	0.0	0.0
0.0	0.0	0.0	0.0
0.0	0.0	0.0	0.0
0.0	0.0	0.0	0.0
0.0	0.0	0.0	0.0
0.0	0.0	0.0	0.0
0.0	0.0	0.0	0.0
0.0	0.0	0.0	0.0
0.0	0.0	0.0	0.0
0.0	0.0	0.0	0.0
0.0	0.0	0.0	0.0
0.0	0.0	0.0	0.0
0.0	0.0	0.0	0.0
0.0	0.0	0.0	0.0
0.0	0.0	0.0	0.0
0.0	0.0	0.0	0.0
0.0	0.0	0.0	0.0
0.0	0.0	0.0	0.0
0.0	0.0	0.0	0.0
0.0	0.0	0.0	0.0
0.0	0.0	0.0	0.0
0.0	0.0	0.0	0.0
0.0	0.0	0.0	0.0
0.0	0.0	0.0	0.0
0.0	0.0	0.0	0.0
0.0	0.0	0.0	0.0
0.0	0.0	0.0	0.0
0.0	0.0	0.0	0.0
0.0	0.0	0.0	0.0
0.0	0.0	0.0	0.0
0.0	0.0	0.0	0.0
0.0	0.0	0.0	0.0
0.0	0.0	0.0	0.0
0.0	0.0	0.0	0.0
0.0	0.0	0.0	0.0
0.0	0.0	0.0	0.0
0.0	0.0	0.0	0.0
0.0	0.0	0.0	0.0
0.0	0.0	0.0	0.0
0.0	0.0	0.0	0.0
0.0	0.0	0.0	0.0
0.0	0.0	0.0	0.0
0.0	0.0	0.0	0.0
0.0	0.0	0.0	0.0
0.0	0.0	0.0	0.0
0.0	0.0	0.0	0.0
0.0	0.0	0.0	0.0
0.0	0.0	0.0	0.0
0.0	0.0	0.0	0.0
0.0	0.0	0.0	0.0
0.0	0.0	0.0	0.0
0.0	0.0	0.0	0.0
0.0	0.0	0.0	0.0
0.0	0.0	0.0	0.0
0.0	0.0	0.0	0.0
0.0	0.0	0.0	0.0
0.0	0.0	0.0	0.0
0.0	0.0	0.0	0.0
0.0	0.0	0.0	0.0
0.0	0.0	0.0	0.0
0.0	0.0	0.0	0.0
0.0	0.0	0.0	0.0
0.0	0.0	0.0	0.0
0.0	0.0	0.0	0.0
0.0	0.0	0.0	0.0
0.0	0.0	0.0	0.0
0.0	0.0	0.0	0.0
0.0	0.0	0.0	0.0
0.0	0.0	0.0	0.0
0.0	0.0	0.0	0.0
0.0	0.0	0.0	0.0
0.0	0.0	0.0	0.0
0.0	0.0	0.0	0.0
0.0	0.0	0.0	0.0
0.0	0.0	0.0	0.0
0.0	0.0	0.0	0.0
0.0	0.0	0.0	0.0
0.0	0.0	0.0	0.0
0.0	0.0	0.0	0.0
0.0	0.0	0.0	0.0
0.0	0.0	0.0	0.0
0.0	0.0	0.0	0.0
0.0	0.0	0.0	0.0
0.0	0.0	0.0	0.0
0.0	0.0	0.0	0.0
0.0	0.0	0.0	0.0
0.0	0.0	0.0	0.0
0.0	0.0	0.0	0.0
0.0	0.0	0.0	0.0
0.0	0.0	0.0	0.0
0.0	0.0	0.0	0.0
0.0	0.0	0.0	0.0
0.0	0.0	0.0	0.0
0.0	0.0	0.0	0.0
0.0	0.0	0.0	0.0
0.0	0.0	0.0	0.0
0.0	0.0	0.0	0.0
0.0	0.0	0.0	0.0
0.0	0.0	0.0	0.0
0.0	0.0	0.0	0.0
0.0	0.0	0.0	0.0
0.0	0.0	0.0	0.0
0.0	0.0	0.0	0.0
0.0	0.0	0.0	0.0
0.0	0.0	0.0	0.0
0.0	0.0	0.0	0.0
0.0	0.0	0.0	0.0
0.0	0.0	0.0	0.0
0.0	0.0	0.0	0.0
0.0	0.0	0.0	0.0
0.0	0.0	0.0	0.0
0.0	0.0	0.0	0.0
0.0	0.0	0.0	0.0
0.0	0.0	0.0	0.0
0.0	0.0	0.0	0.0
0.0	0.0	0.0	0.0
0.0	0.0	0.0	0.0
0.0	0.0	0.0	0.0
0.0	0.0	0.0	0.0
0.0	0.0	0.0	0.0
0.0	0.0	0.0	0.0
0.0	0.0	0.0	0.0
0.0	0.0	0.0	0.0
0.0	0.0	0.0	0.0
0.0	0.0	0.0	0.0
0.0	0.0	0.0	0.0
0.0	0.0	0.0	0.0
0.0	0.0	0.0	0.0
0.0	0.0	0.0	0.0
0.0	0.0	0.0	0.0
0.0	0.0	0.0	0.0
0.0	0.0	0.0	0.0
0.0	0.0	0.0	0.0
0.0	0.0	0.0	0.0
0.0	0.0	0.0	0.0
0.0	0.0	0.0	0.0
0.0	0.0	0.0	0.0
0.0	0.0	0.0	0.0
0.0	0.0	0.0	0.0
0.0	0.0	0.0	0.0
0.0	0.0	0.0	0.0
0.0	0.0	0.0	0.0
0.0	0.0	0.0	0.0
0.0	0.0	0.0	0.0
0.0	0.0	0.0	0.0
0.0	0.0	0.0	0.0
0.0	0.0	0.0	0.0
0.0	0.0	0.0	0.0
0.0	0.0	0.0	0.0
0.0	0.0	0.0	0.0
0.0	0.0	0.0	0.0
0.0	0.0	0.0	0.0
0.0	0.0	0.0	0.0
0.0	0.0	0.0	0.0
0.0	0.0	0.0	0.0
0.0	0.0	0.0	0.0
0.0	0.0	0.0	0.0
0.0	0.0	0.0	0.0
0.0	0.0	0.0	0.0
0.0	0.0	0.0	0.0
0.0	0.0	0.0	0.0
0.0	0.0	0.0	0.0
0.0	0.0	0.0	0.0
0.0	0.0	0.0	0.0
0.0	0.0	0.0	0.0
0.0	0.0	0.0	0.0
0.0	0.0	0.0	0.0
0.0	0.0	0.0	0.0
0.0	0.0	0.0	0.0
0.0	0.0	0.0	0.0
0.0	0.0	0.0	0.0
0.0	0.0	0.0	0.0
0.0	0.0	0.0	0.0
0.0	0.0	0.0	0.0
0.0	0.0	0.0	0.0
0.0	0.0	0.0	0.0
0.0	0.0	0.0	0.0
0.0	0.0	0.0	0.0
0.0	0.0	0.0	0.0
0.0	0.0	0.0	0.0
0.0	0.0	0.0	0.0
0.0	0.0	0.0	0.0
0.0	0.0	0.0	0.0
0.0	0.0	0.0	0.0
0.0	0.0	0.0	0.0
0.0	0.0	0.0	0.0
0.0	0.0	0.0	0.0
0.0	0.0	0.0	0.0
0.0	0.0	0.0	0.0
0.0	0.0	0.0	0.0
0.0	0.0	0.0	0.0
0.0	0.0	0.0	0.0
0.0	0.0	0.0	0.0
0.0	0.0	0.0	0.0
0.0	0.0	0.0	0.0
0.0	0.0	0.0	0.0
0.0	0.0	0.0	0.0
0.0	0.0	0.0	0.0
0.0	0.0	0.0	0.0
0.0	0.0	0.0	0.0
[truncated: 998,000+ more rows]
