# Supplementary material for: Interplay and Targetome of the Two Conserved Cyanobacterial sRNAs Yfr1 and Yfr2 in Prochlorococcus MED4
Source: Sci Rep. 2019 Oct 4;9:14331. doi: 10.1038/s41598-019-49881-9 (PMC6778093; doi:10.1038/s41598-019-49881-9)
Supplement: Supplementary file 4 — Supplementary Information [file 41598_2019_49881_MOESM4_ESM.xlsx]

## Sheet: Sheet1
peak ID	gene ID	avarage enrichment factor	enrichment factor replicate 1	enrichment factor replicate 2	start of peak	end of peak	strand
1450	asPMM0542	1176.68	2349.08	4.26775	511512	511676	-
1729	asPMM0026	637.867	1268.86	6.87864	27722	27823	-
335	asPMM0831	530.818	1053.98	7.65911	786932	787081	+
337	PMED4_09541	526.875	1050.09	3.66195	813746	813920	+
751	asPMM1634	429.57	853.682	5.45809	1562373	1562577	+
1234	PMM0956	34.8906	14.1329	55.6484	914440	914763	-
1456	asPMM0526	32.29	53.7501	10.8299	498477	498655	-
631	PMM1416	27.752	40.6097	14.8944	1358619	1358892	+
348	PMED4_09841	25.4797	40.1264	10.833	830765	830870	+
1241	asPMM0944	23.5312	1.68586	45.3766	901458	901605	-
1724	asPMM0040	20.4685	21.3013	19.6356	39745	39912	-
1362	asPMM0725	20.3253	13.5462	27.1044	687491	687757	-
1738	asPMM0012	20.0954	8.26339	31.9275	14688	14792	-
1541	asPMM0371	19.4741	10.2161	28.732	354755	355066	-
876	asPMM1609	17.3541	17.7098	16.9984	1539127	1539281	-
1426	PMM0559	16.4522	4.04743	28.8569	526604	526779	-
156	asPMM0339	15.7168	26.032	5.40162	328099	328287	+
446	asPMM1075	15.6014	4.80638	26.3964	1018486	1018667	+
197	asPMM0465	15.5562	6.49268	24.6197	442464	442760	+
548	PMM1273	15.4707	6.47635	24.465	1226476	1226760	+
236	PMM0536	15.3958	13.2316	17.5599	507305	507491	+
1463	PMM0502	14.8283	4.85216	24.8045	475944	476056	-
1087	PMM1333	14.1054	3.50503	24.7057	1283352	1283609	-
1140	PMM1247	13.8464	3.54154	24.1512	1199308	1199437	-
157	asPMM0339	13.737	12.4475	15.0266	328927	329207	+
31	astmRNA	13.6809	13.1294	14.2323	56298	56608	+
1045	asPMM1416	13.6271	10.0547	17.1994	1359131	1359340	-
718	asPMM1586	13.1114	3.43696	22.7859	1515466	1515662	+
1047	asPMM1416	12.7815	4.02885	21.5341	1358386	1358551	-
1164	PMM1127	12.3903	4.53665	20.2439	1078183	1078288	-
227	PMM0525	12.0519	3.28846	20.8154	497011	497261	+
544	PMM1271	11.9882	6.21144	17.7649	1225758	1225891	+
1610	asPMM0263	11.8606	10.1035	13.6177	253440	253667	-
778	PMM1658	11.7802	2.42109	21.1392	1591454	1591558	+
386	asPMED4_10691	11.3067	9.81999	12.7934	915992	916178	+
1153	asPMM1157	11.2812	16.5291	6.03321	1108385	1108575	-
547	asPMM1272	11.1424	5.65525	16.6296	1226281	1226429	+
407	asPMM0981	10.9317	3.38129	18.4822	937451	937646	+
181	asPMM0428	10.9096	14.7194	7.09974	408395	408654	+
546	asPMM1272	10.8948	11.6873	10.1023	1226213	1226269	+
815	asPMM1716	10.8904	8.04343	13.7373	1657284	1657585	-
1046	asPMM1416	10.877	8.9611	12.7928	1358889	1359030	-
454	asPMM1088	10.4893	3.59227	17.3863	1032619	1032750	+
1044	asPMM1416	10.4629	7.02627	13.8995	1359452	1359611	-
408	asPMM0981	10.1742	3.21971	17.1287	937557	937702	+
1276	asPMM0854	10.1462	2.94765	17.3447	811299	811445	-
1609	asPMM0264	10.0934	2.96703	17.2198	254903	255050	-
465	asPMM1114	10.0182	4.11788	15.9185	1060452	1060591	+
1297	asPMM0825	10.0068	6.60554	13.4082	782066	782288	-
1533	asPMM0391	9.91699	2.28502	17.549	370924	371117	-
1455	asPMM0526	9.9053	2.89805	16.9126	498793	499004	-
345	astRNA-Met1	9.89315	16.3379	3.44838	819691	819897	+
525	asPMM1226	9.85195	16.5226	3.18127	1177962	1178063	+
743	asPMM1613	9.84887	6.49898	13.1988	1544425	1544597	+
593	asPMM1351	9.70777	12.5816	6.83391	1301624	1301751	+
299	asPMM0712	9.50651	6.05522	12.9578	678332	678489	+
588	asPMM1346	9.48161	5.63848	13.3247	1297282	1297449	+
139	asPMM0327	9.46921	10.9859	7.95252	311886	312005	+
1077	PMM1367	9.33039	11.3168	7.34394	1314745	1314875	-
545	PMM1271	9.25526	6.023	12.4875	1225930	1226179	+
215	PMM0493	9.23641	6.99747	11.4753	466188	466432	+
1217	asPMM1034	9.23416	4.60889	13.8594	978674	978873	-
1689	PMM0106	9.1371	4.55915	13.7151	109820	110066	-
687	PMM1504	9.12352	13.5099	4.73716	1444317	1444391	+
538	PMM1260	9.12037	2.08558	16.1552	1214595	1214684	+
1141	asPMM1234	9.10862	11.7257	6.49156	1186783	1186905	-
1244	asPMM0927	8.99796	11.3202	6.67572	887387	887591	-
894	PMM1573	8.98323	9.60149	8.36496	1500900	1501045	-
462	PMM1113	8.97516	8.15186	9.79845	1059049	1059547	+
44	asPMM0080	8.97412	5.8882	12.06	85597	85804	+
82	asPMM0164	8.95232	6.12925	11.7754	159717	159845	+
768	PMM1655	8.92706	6.28942	11.5647	1586061	1586245	+
1078	PMM1367	8.91476	13.8265	4.00299	1314516	1314734	-
211	asPMM0483	8.90736	3.71076	14.1039	457401	457578	+
693	asPMM1523	8.88658	1.61695	16.1562	1462794	1462976	+
1663	asPMM0163	8.87853	9.69025	8.0668	159172	159264	-
336	asPMM0831	8.84511	8.1352	9.55502	787124	787268	+
1231	asPMM0972	8.82587	7.63907	10.0127	929240	929676	-
1298	asPMM0825	8.80797	6.80364	10.8123	781872	782022	-
350	asPMM0885	8.74057	8.63273	8.84841	845340	845484	+
1142	asPMM1229	8.72002	7.20794	10.2321	1181553	1181861	-
500	asPMM1179	8.62777	5.84026	11.4153	1127918	1128132	+
294	asPMM0708	8.62748	3.67064	13.5843	671938	672116	+
1299	asPMM0825	8.59926	3.38641	13.8121	779317	779418	-
543	PMM1268	8.49657	6.12829	10.8648	1222920	1223333	+
474	PMM1132	8.46323	4.11633	12.8101	1082489	1082619	+
852	asPMM1638	8.41993	5.92945	10.9104	1565642	1565753	-
577	PMM1323	8.3937	7.40908	9.37831	1274597	1274919	+
769	PMM1655	8.39326	5.50506	11.2815	1586374	1586635	+
303	PMM0721	8.39147	9.04165	7.74128	684679	685046	+
1070	asPMM1379	8.37757	5.70759	11.0475	1328148	1328345	-
1063	asPMM1386	8.33579	3.25558	13.416	1337857	1338060	-
1719	PMM0049	8.24717	3.62671	12.8676	52663	52853	-
535	asPMM1242	8.13393	9.87935	6.38852	1194779	1194985	+
349	PMED4_09841	8.09542	9.88971	6.30113	830945	831130	+
762	PMM1648	8.09501	4.15706	12.0329	1576858	1577152	+
417	asPMED4_11221	8.07704	3.93752	12.2166	949269	949421	+
281	PMM0684	8.05957	4.96897	11.1502	653207	653355	+
210	asPMM0483	8.02716	3.14714	12.9072	457196	457369	+
1647	PMM0206	8.01968	5.42652	10.6128	198194	198391	-
646	PMM1459	8.01379	3.92596	12.1016	1393556	1393745	+
1322	PMM0782	7.94385	3.49979	12.3879	744892	745073	-
632	PMM1426	7.94167	6.21877	9.66456	1366636	1366783	+
1715	PMM0051	7.9344	7.07442	8.79437	54176	54381	-
1346	asPMM0749	7.92707	7.46669	8.38745	711332	711425	-
188	asPMM0441	7.90704	4.27658	11.5375	421100	421311	+
722	asPMM1600	7.87174	3.70132	12.0422	1530004	1530216	+
705	PMM1565	7.85673	5.53374	10.1797	1494189	1494461	+
1545	PMED4_03981	7.83969	5.23657	10.4428	350832	350962	-
136	asPMM0327	7.81068	4.60796	11.0134	311155	311360	+
470	asPMM1124	7.68633	7.85775	7.5149	1074005	1074197	+
1074	asPMM1378	7.67778	7.76165	7.5939	1325404	1325964	-
1553	asPMM0345	7.67433	4.84325	10.5054	332445	332715	-
1388	PMM0660	7.60116	4.11102	11.0913	628228	628658	-
749	asPMM1630	7.60086	7.71714	7.48459	1558289	1558522	+
243	asPMM0548	7.58206	7.06451	8.09961	517866	518026	+
199	asPMM0473	7.57155	2.07062	13.0725	448781	448892	+
1720	PMM0045	7.5628	3.52878	11.5968	46832	46979	-
1108	asPMM1288	7.51586	5.22445	9.80727	1239685	1239862	-
665	PMM1488	7.50765	4.62514	10.3901	1426023	1426208	+
1476	PMM0489	7.45519	8.24521	6.66516	462049	462412	-
1230	asPMM0974	7.45173	3.00788	11.8956	931415	931562	-
816	asPMM1716	7.45167	4.52472	10.3786	1656984	1657234	-
1718	asPMM0050	7.43579	3.62842	11.2432	53375	53590	-
196	asPMM0455	7.42724	7.72854	7.12594	434594	434800	+
601	PMM1373	7.34709	2.38707	12.3071	1322267	1322398	+
1092	asPMM1317	7.30479	3.28316	11.3264	1270259	1270464	-
1399	PMM0635	7.27764	3.86333	10.6919	604090	604232	-
1304	PMM0816	7.26774	6.48871	8.04678	773299	773461	-
763	asPMM1650	7.26384	5.31798	9.2097	1580053	1580262	+
783	PMM1664	7.26146	7.53592	6.98699	1595512	1595808	+
1183	asPMM1091	7.24042	5.16414	9.31671	1037219	1037427	-
1205	asPMM1071	7.23625	5.16691	9.30559	1013567	1013812	-
1706	PMM0061	7.2171	6.72462	7.70958	67226	67537	-
1555	asPMM0342	7.19702	2.08302	12.311	330476	330612	-
598	asPMM1366	7.19117	4.96488	9.41746	1313972	1314210	+
61	asPMM0131	7.0915	3.9337	10.2493	129343	129465	+
435	asPMM1057	7.04974	7.32943	6.77005	998821	998951	+
1490	asPMM0472	7.03578	8.67817	5.3934	448278	448473	-
1358	PMM0737	7.03148	3.6453	10.4177	700904	701091	-
1098	asPMM1309	6.99943	6.40609	7.59277	1262264	1262396	-
703	asPMM1564	6.98852	4.74707	9.22997	1491742	1492009	+
63	asPMM0133	6.97124	3.39877	10.5437	131157	131454	+
957	asPMM1518	6.96294	5.93883	7.98705	1459077	1459280	-
24	asPMM0043	6.95972	8.40992	5.50952	43495	43696	+
1196	asPMM1081	6.94757	2.53129	11.3638	1024636	1024798	-
519	asPMM1210	6.92819	4.40735	9.44904	1160192	1160484	+
126	asPMM0301	6.92298	3.4199	10.4261	286952	287070	+
1339	PMM0758	6.91542	7.39061	6.44024	720419	720653	-
1319	PMM0785	6.9134	2.30159	11.5252	746983	747167	-
220	PMM0509	6.91108	5.71913	8.10303	481977	482283	+
300	asPMM0712	6.90726	5.22122	8.5933	678554	678726	+
1333	asPMM0762	6.90123	2.21189	11.5906	726941	727045	-
1117	asPMM1274	6.88863	5.76033	8.01693	1227540	1227684	-
293	PMM0706	6.88113	6.3845	7.37777	671217	671432	+
1060	PMM1398	6.87582	5.2232	8.52844	1345174	1345536	-
138	asPMM0327	6.87265	6.50248	7.24281	311725	311876	+
1165	IGR_PMM1126_PMM1127	6.85924	3.24047	10.478	1078004	1078154	-
100	asPMM0245	6.79109	1.20121	12.381	238180	238354	+
1403	asPMM0621	6.78518	4.64103	8.92932	592786	592981	-
720	asPMM1597	6.78446	4.95395	8.61497	1525712	1525913	+
1675	PMM0147	6.76112	5.37328	8.14897	143241	143519	-
725	PMM1601	6.74254	3.15501	10.3301	1530574	1530741	+
189	asPMM0445	6.73709	4.2506	9.22357	424151	424264	+
434	asPMM1050	6.7142	5.45073	7.97766	993091	993494	+
1194	asPMM1085	6.68971	5.9851	7.39433	1029430	1029576	-
1700	PMM0073	6.68792	1.79249	11.5833	78717	78839	-
282	PMM0685	6.68263	2.79504	10.5702	653542	653607	+
752	PMM1635	6.61849	4.91393	8.32304	1563046	1563260	+
1672	asPMM0150	6.6115	6.40515	6.81786	148127	148276	-
43	asPMM0080	6.61137	4.96934	8.25341	85456	85586	+
341	asPMM0860	6.60692	4.61441	8.59943	818807	819074	+
897	asPMM1567	6.60254	6.25932	6.94576	1496305	1496541	-
117	PMM0288	6.59436	4.81875	8.36996	278204	278431	+
103	PMM0254	6.57056	6.00602	7.1351	242893	243076	+
929	PMM1536	6.5692	2.48427	10.6541	1476005	1476314	-
1423	PMM0575	6.55355	7.36248	5.74462	540777	540982	-
652	asPMM1467	6.52392	2.58036	10.4675	1400726	1400850	+
1347	asPMM0749	6.51399	6.78623	6.24175	711093	711319	-
308	asPMM0743	6.51344	2.98866	10.0382	704603	704927	+
621	IGR_PMM1394_PMM1395	6.51315	5.55818	7.46811	1343526	1343687	+
1025	asPMM1444	6.50724	6.43335	6.58112	1381713	1381821	-
723	asPMM1600	6.50668	6.74393	6.26944	1530244	1530367	+
1139	PMM1247	6.49039	4.32648	8.6543	1199758	1200012	-
1169	PMM1122	6.48561	4.55637	8.41485	1071033	1071383	-
516	asPMM1207	6.46603	2.78338	10.1487	1156306	1156487	+
1713	PMM0051	6.4317	5.97115	6.89226	54615	54809	-
764	asPMM1652	6.41146	2.35745	10.4655	1582894	1582996	+
1404	asPMM0610	6.39833	5.50366	7.29301	581115	581223	-
1264	asPMM0876	6.36576	7.51527	5.21625	832288	832553	-
515	PMM1193	6.34467	5.36574	7.32359	1139825	1140098	+
1149	asPMM1186	6.28205	1.65305	10.911	1132144	1132284	-
968	PMM1509	6.27038	4.63567	7.90509	1447536	1447890	-
1071	asPMM1379	6.26189	3.73829	8.78548	1328021	1328139	-
95	PMM0223	6.26002	4.0328	8.48725	216871	217048	+
264	asPMM0605	6.26002	4.1168	8.40325	574971	575094	+
486	PMM1157	6.25507	4.74537	7.76477	1107445	1107708	+
1459	asPMM0511	6.25252	4.71112	7.79391	482928	483051	-
608	PMM1382	6.24462	5.78529	6.70394	1330999	1331247	+
997	PMM1484	6.18682	3.4477	8.92594	1418581	1418704	-
406	asPMM0981	6.18284	4.49523	7.87045	937020	937248	+
1674	asPMM0150	6.17131	5.52481	6.81781	147551	147746	-
397	PMM0970	6.14776	5.05702	7.2385	926666	926844	+
456	PMM1090	6.14754	2.76526	9.52983	1035809	1035977	+
1730	PMM0025	6.14634	5.52742	6.76527	27075	27486	-
213	PMM0485	6.13647	5.55554	6.7174	459033	459262	+
660	asPMM1484	6.11701	4.55624	7.67777	1419349	1419557	+
522	PMM1218	6.10512	7.14672	5.06352	1166935	1167130	+
1156	PMM1152	6.10133	1.32539	10.8773	1103858	1104001	-
1103	asPMM1291	6.09052	3.6783	8.50274	1242881	1243044	-
1279	PMM0847	6.05519	4.42184	7.68853	806370	806698	-
670	PMM1494	6.03689	5.25549	6.8183	1430929	1431742	+
1101	asPMM1300	6.035	6.36364	5.70635	1251927	1252170	-
539	PMM1260	6.02291	2.86296	9.18286	1214721	1214858	+
1396	asPMM0640	6.0113	3.54217	8.48043	608629	608987	-
1705	asPMM0063	5.98976	2.73159	9.24794	67964	68347	-
1670	PMM0153	5.98782	5.28013	6.69551	151387	151553	-
676	PMM1498	5.98388	6.77518	5.19258	1436989	1437123	+
260	asPMM0595	5.97606	6.24746	5.70465	564349	564597	+
1042	PMM1422	5.97546	5.30802	6.64289	1362843	1363010	-
579	asPMM1336	5.96303	1.80493	10.1211	1286199	1286332	+
1449	asPMM0542	5.95631	3.20116	8.71145	511934	512070	-
1544	PMED4_03991	5.95568	5.22188	6.68947	351049	351179	-
419	PMM1002	5.95481	4.22007	7.68954	953353	953572	+
1492	PMM0469	5.95472	3.81558	8.09386	445503	445772	-
1300	PMM0823	5.9521	3.44858	8.45563	777951	778267	-
569	PMM1300	5.94413	6.07477	5.8135	1252450	1252648	+
1133	asPMM1261	5.91045	4.60853	7.21237	1215813	1216003	-
626	asPMED4_16021	5.89319	4.66596	7.12043	1348732	1348898	+
1184	asPMM1091	5.89155	6.56555	5.21756	1036673	1037006	-
1520	asPMM0417	5.86194	6.59158	5.1323	395909	396097	-
785	PMM1666	5.85806	3.10843	8.60769	1598061	1598265	+
125	asPMM0301	5.85575	2.6193	9.0922	286641	286932	+
469	asPMM1122	5.85205	8.8305	2.87359	1070746	1070952	+
1722	PMM0043	5.83629	5.73582	5.93676	43645	43787	-
1565	asPMM0333	5.82489	2.00109	9.64869	322430	322600	-
186	PMM0436	5.81507	2.58799	9.04215	414379	414521	+
946	PMM1524	5.78513	3.47666	8.09361	1464071	1464185	-
658	asPMM1484	5.76267	1.93817	9.58716	1418957	1419066	+
1203	PMM1074	5.74132	4.2072	7.27544	1016535	1016822	-
955	PMM1519	5.7346	6.01709	5.45211	1459545	1459745	-
284	PMED4_07431	5.7305	4.93428	6.52672	653789	653979	+
0	PMM0001	5.73013	3.90915	7.55112	44	267	+
1337	asPMM0759	5.72456	2.92993	8.5192	722853	723020	-
1644	PMM0209	5.71453	3.65756	7.7715	202634	202822	-
195	asPMM0455	5.71249	7.72495	3.70003	434370	434571	+
708	PMM1569	5.71072	7.27214	4.1493	1498171	1498297	+
283	PMED4_07431	5.70855	4.22934	7.18776	653647	653723	+
552	asPMM1283	5.66908	7.42047	3.91769	1233159	1233271	+
1163	PMM1127	5.6624	6.33782	4.98698	1078587	1078783	-
1587	PMM0306	5.65356	4.65621	6.65092	294243	294373	-
1589	PMM0304	5.65227	2.50729	8.79724	292815	292900	-
207	asPMM0483	5.64183	2.55979	8.72386	456649	456765	+
119	PMM0295	5.60333	5.38397	5.82269	284180	284420	+
1707	asPMM0060	5.59783	2.57981	8.61585	66644	66901	-
1295	PMM0826	5.59574	3.70309	7.48838	782555	782610	-
451	asPMM1080	5.58063	5.92057	5.24068	1022867	1023143	+
513	PMM1191	5.54375	2.66824	8.41926	1138947	1139012	+
302	asPMM0716	5.54315	3.12944	7.95686	682293	682385	+
365	PMM0912	5.53943	4.9941	6.08476	873470	873571	+
1393	PMED4_07081	5.53226	3.6066	7.45792	623881	624043	-
137	asPMM0327	5.51866	3.13854	7.89878	311436	311602	+
517	asPMM1209	5.50847	1.59705	9.4199	1158165	1158382	+
907	PMM1555	5.50726	5.67867	5.33585	1484987	1485189	-
412	asPMM0993	5.50429	3.22516	7.78341	946418	946642	+
477	PMED4_12941	5.4961	6.69908	4.29311	1087586	1087877	+
1621	PMM0236	5.48498	4.4179	6.55206	228898	229042	-
1238	PMM0945	5.47329	3.96171	6.98486	902252	902843	-
1466	PMM0500	5.44583	3.31416	7.5775	475080	475241	-
105	PMM0264	5.44462	2.41345	8.47578	254176	254461	+
240	asPMM0543	5.43837	5.09178	5.78496	512847	512892	+
542	asPMM1265	5.42607	3.54915	7.30299	1220146	1220271	+
1365	PMED4_07891	5.41817	4.05658	6.77976	680707	681012	-
594	PMM1355	5.41801	4.07041	6.76562	1304778	1305157	+
1218	asPMM1034	5.41753	3.59313	7.24193	978405	978660	-
1657	asPMM0190	5.41523	2.59976	8.2307	182488	182611	-
977	asPMM1498	5.41313	1.72684	9.09942	1437816	1438019	-
1551	PMM0348	5.40327	3.04101	7.76552	333701	333993	-
1374	PMED4_07461	5.39854	2.8357	7.96138	655029	655296	-
200	asPMM0476	5.39612	3.42798	7.36427	450987	451359	+
1251	PMM0907	5.39555	3.87525	6.91584	867319	867604	-
1131	PMM1262	5.3931	3.36833	7.41787	1216366	1216410	-
527	PMM1231	5.39167	2.17746	8.60588	1183099	1183246	+
811	asPMM1707	5.38022	3.07936	7.68108	1645121	1645270	+
1740	asPMM0011	5.37963	6.46932	4.28994	12884	13361	-
333	asPMM0806	5.37678	3.75143	7.00212	764039	764250	+
426	asPMM1029	5.36427	4.27457	6.45397	973796	973947	+
1662	PMM0164	5.34833	4.43381	6.26286	159276	159483	-
206	PMM0482	5.34016	3.50902	7.17131	455684	455923	+
589	asPMM1348	5.30883	2.65993	7.95773	1299141	1299402	+
390	PMM0962	5.29979	5.42031	5.17928	920234	920344	+
817	asPMM1714	5.2938	3.95682	6.63078	1655145	1655392	-
692	PMM1518	5.29171	4.39335	6.19006	1459494	1459767	+
1073	asPMM1378	5.29166	3.95072	6.63259	1326229	1326405	-
485	asPMED4_13101	5.28985	5.56491	5.0148	1103148	1103433	+
956	asPMM1518	5.27404	4.3594	6.18868	1459364	1459512	-
47	PMM0091	5.26968	3.68189	6.85748	96414	96657	+
551	asPMM1278	5.24591	3.11158	7.38023	1229312	1229508	+
1359	PMED4_08191	5.24454	2.75211	7.73697	700546	700742	-
455	PMM1090	5.24253	6.03294	4.45213	1035242	1035421	+
304	PMM0721	5.2396	4.22059	6.25861	685256	685474	+
387	asPMM0958	5.22085	2.10607	8.33563	916271	916451	+
675	PMM1497	5.21375	3.2645	7.163	1435799	1436183	+
1069	asPMM1379	5.21065	3.99276	6.42854	1328370	1328540	-
385	PMM0957	5.20498	5.44594	4.96402	915829	915984	+
1583	PMM0307	5.20475	3.14266	7.26683	294840	294953	-
1199	asPMM1076	5.19841	6.75876	3.63806	1019790	1019987	-
677	PMM1498	5.1984	4.88088	5.51591	1437201	1437312	+
748	asPMM1625	5.19766	2.93414	7.46118	1553787	1554000	+
654	asPMM1483	5.18898	4.75327	5.62468	1415711	1415911	+
351	PMM0893	5.18638	4.18238	6.19038	857081	857286	+
398	PMM0970	5.18103	3.10028	7.26178	926977	927134	+
630	PMM1416	5.17339	3.62133	6.72544	1358400	1358614	+
1317	PMM0791	5.16378	4.2737	6.05386	751774	752107	-
873	asPMM1610	5.15279	2.32354	7.98204	1541364	1541577	-
779	asPMM1659	5.15075	3.9179	6.38359	1591589	1591719	+
437	asPMM1060	5.14537	2.91889	7.37185	999614	1000044	+
969	PMM1508	5.14419	4.5149	5.77348	1447324	1447518	-
1655	PMM0196	5.13609	5.31268	4.95951	189951	190125	-
620	PMM1391	5.13493	0.790975	9.47888	1341440	1341547	+
1097	asPMM1309	5.13115	2.72859	7.5337	1262733	1262956	-
370	asPMM0919	5.12727	1.50655	8.74799	880535	880665	+
443	PMM1067	5.10779	6.47919	3.7364	1009886	1010144	+
39	asPMM0065	5.09925	3.38555	6.81295	70412	70625	+
1204	PMM1073	5.09165	5.41009	4.77321	1016099	1016321	-
1607	asPMM0267	5.08911	2.24343	7.93479	257766	257924	-
70	asPMM0143	5.08529	4.70136	5.46922	139677	139804	+
721	asPMM1597	5.07493	5.63119	4.51866	1525982	1526130	+
1714	PMM0051	5.06985	5.68889	4.4508	54482	54610	-
259	asPMM0594	5.06374	3.36036	6.76713	563240	563362	+
1364	asPMM0721	5.06314	3.39454	6.73174	685116	685235	-
1673	asPMM0150	5.0599	5.56171	4.55809	147965	148122	-
182	asPMM0435	5.05347	3.48401	6.62293	412984	413220	+
1679	asPMM0138	5.05086	3.90316	6.19856	136356	136560	-
1645	asPMM0208	5.04926	2.26169	7.83684	202323	202489	-
1493	PMM0469	5.03007	3.71247	6.34767	445260	445459	-
664	PMM1488	5.0269	2.12704	7.92676	1425508	1425745	+
1515	asPMM0442	5.02307	6.92566	3.12048	422017	422272	-
472	PMM1131	5.02038	5.04204	4.99873	1080842	1081112	+
1136	asPMM1253	5.02004	3.39312	6.64697	1205823	1206055	-
1381	asPMM0676	5.00744	2.71443	7.30044	644626	644836	-
841	PMM1652	4.99928	4.90021	5.09835	1582029	1582224	-
1093	asPMM1315	4.99518	1.60547	8.38489	1268634	1268858	-
219	asPMM0505	4.98944	3.82927	6.1496	477855	477993	+
1043	asPMM1416	4.98844	3.54913	6.42775	1359680	1360188	-
102	PMM0254	4.96753	4.64621	5.28885	242471	242885	+
767	asPMM1653	4.95425	5.10948	4.79902	1584523	1584673	+
798	asPMM1681	4.95335	2.8233	7.08339	1613910	1614062	+
352	asPMM0897	4.94935	3.00938	6.88932	859894	860049	+
758	asPMM1639	4.94918	1.49572	8.40264	1568797	1568906	+
444	PMM1069	4.94842	4.43699	5.45984	1011841	1011960	+
851	asPMM1638	4.94665	2.75237	7.14093	1565763	1565908	-
1369	PMM0689	4.94476	3.2853	6.60422	658675	659071	-
1494	PMM0468	4.92967	3.48704	6.3723	445056	445254	-
1556	PMM0341	4.91308	6.44491	3.38126	329932	330041	-
1275	asPMM0854	4.89065	3.22533	6.55598	811484	811737	-
1582	PMM0308	4.88841	3.43349	6.34332	294975	295127	-
389	PMM0962	4.88157	5.36193	4.4012	919996	920211	+
754	PMM1637	4.87617	5.20411	4.54823	1564959	1565183	+
1104	PMM1290	4.86287	4.70358	5.02217	1240934	1241305	-
1702	PMM0071	4.86201	5.10951	4.61451	75419	75743	-
553	asPMM1286	4.85847	1.41498	8.30197	1236030	1236219	+
867	PMM1617	4.85794	4.84971	4.86618	1547056	1547255	-
724	PMM1601	4.83494	3.78722	5.88267	1530375	1530504	+
1534	PMM0385	4.83027	4.13229	5.52826	366675	366817	-
668	PMM1494	4.82395	6.60168	3.04623	1430286	1430583	+
295	asPMM0709	4.81805	3.46359	6.17251	674144	674465	+
1448	asPMM0542	4.81305	3.57992	6.04617	512095	512279	-
1315	asPMM0799	4.80504	5.74966	3.86043	759651	759797	-
1425	asPMM0560	4.80302	2.60673	6.99932	527356	527637	-
507	PMM1187	4.80149	3.99157	5.61142	1132099	1132362	+
1407	PMM0599	4.79678	5.06534	4.52822	569018	569363	-
1390	PMED4_07141	4.79569	3.66806	5.92332	627114	627262	-
1562	PMM0336	4.7847	4.10042	5.46898	324990	325194	-
258	asPMM0594	4.78029	4.31349	5.24709	562620	562749	+
1731	PMM0025	4.77243	4.95842	4.58644	26903	27035	-
954	PMM1519	4.77023	4.71303	4.82744	1459752	1459828	-
712	asPMM1574	4.76674	3.57154	5.96193	1502531	1502691	+
1195	asPMM1085	4.76481	4.42497	5.10465	1028941	1029235	-
1669	asPMM0154	4.7562	2.77854	6.73386	151713	152029	-
1586	PMM0306	4.75217	6.62952	2.87482	294418	294563	-
1546	PMED4_03971	4.75147	5.05585	4.44709	350649	350812	-
1355	asPMM0742	4.75124	2.70702	6.79546	703482	703681	-
1542	asPMM0370	4.74407	3.29336	6.19478	353399	353769	-
514	asPMM1192	4.74166	4.82083	4.66249	1139361	1139491	+
1717	asPMM0050	4.73968	6.23318	3.24617	53763	53912	-
1512	PMM0444	4.72668	5.43111	4.02226	423127	423309	-
845	asPMM1645	4.72239	3.71611	5.72867	1573304	1573490	-
707	asPMM1566	4.70946	3.43004	5.98887	1495491	1495644	+
1695	PMM0094	4.70034	1.40316	7.99753	97401	97516	-
445	PMM1070	4.69588	3.13099	6.26078	1012169	1012674	+
29	asPMM0047	4.69493	4.27966	5.1102	49894	50001	+
280	PMM0684	4.69022	2.19844	7.182	652788	653029	+
1061	PMM1396	4.68674	2.90904	6.46444	1344621	1344977	-
771	PMM1656	4.68059	5.40087	3.96031	1587914	1588291	+
183	asPMM0435	4.68016	2.69027	6.67006	413228	413391	+
487	PMM1157	4.67363	3.19987	6.14739	1107730	1107904	+
1378	PMM0678	4.6734	1.97745	7.36934	647126	647295	-
775	PMM1657	4.66689	3.64788	5.6859	1588902	1589136	+
1216	asPMM1034	4.66579	4.35689	4.97469	979280	979755	-
1465	PMM0502	4.66207	2.6872	6.63693	475450	475668	-
96	PMM0223	4.6405	2.80098	6.48003	217296	217449	+
368	PMM0913	4.63662	3.7439	5.52934	874556	874774	+
1623	PMM0236	4.63379	5.36756	3.90001	228341	228502	-
730	PMM1608	4.61834	3.71971	5.51696	1538172	1538334	+
452	asPMM1083	4.61029	3.60135	5.61923	1026846	1026957	+
886	PMM1589	4.60616	4.34911	4.8632	1517851	1518448	-
833	asPMM1666	4.60056	2.68968	6.51145	1598467	1598654	-
420	PMM1014	4.5955	4.63381	4.55718	962834	963137	+
1635	PMM0214	4.5831	2.34292	6.82328	208292	208548	-
488	PMM1157	4.56935	2.52459	6.61411	1107929	1108190	+
822	asPMM1709	4.56565	5.23298	3.89832	1647412	1647736	-
88	asPMM0209	4.56434	2.34461	6.78407	202903	203083	+
619	asPMM1390	4.55558	4.38747	4.7237	1340838	1341128	+
717	PMM1584	4.55443	4.68789	4.42097	1514627	1514966	+
1380	asPMM0677	4.54865	5.13313	3.96418	644841	645013	-
578	PMM1332	4.5484	3.6501	5.44671	1282429	1282726	+
716	asPMM1580	4.54151	3.32042	5.7626	1511113	1511381	+
416	asPMM0997	4.54125	3.57841	5.5041	948852	948990	+
191	PMM0447	4.53281	3.61148	5.45414	426503	426712	+
362	PMM0910	4.52241	2.95831	6.08651	871901	872001	+
689	asPMM1511	4.50812	5.38231	3.63394	1450269	1450463	+
208	asPMM0483	4.50678	2.70068	6.31288	456778	456970	+
230	PMM0531	4.50059	4.46993	4.53124	502978	503144	+
290	asPMM0691	4.49523	2.02466	6.96581	659639	659954	+
450	asPMM1080	4.49104	3.68253	5.29956	1022561	1022782	+
1422	PMM0576	4.4906	4.30127	4.67993	540987	541212	-
285	PMM0686	4.48657	3.03426	5.93887	654228	654493	+
1413	PMM0583	4.48228	4.42776	4.53681	547918	548085	-
706	asPMM1566	4.48174	3.22487	5.7386	1495326	1495474	+
1569	asPMM0325	4.47094	5.77153	3.17036	309956	310150	-
529	PMM1232	4.4678	5.4462	3.48941	1184815	1185052	+
1424	PMM0564	4.46687	2.1197	6.81404	530930	531103	-
489	PMM1157	4.44783	2.53636	6.3593	1108238	1108423	+
1659	asPMM0168	4.44605	3.93887	4.95324	162456	162904	-
1716	asPMM0050	4.4413	4.82129	4.06132	53996	54127	-
597	PMM1365	4.43804	3.59549	5.28059	1313366	1313636	+
727	asPMM1602	4.42262	3.16051	5.68473	1533212	1533575	+
570	PMM1301	4.41743	1.39563	7.43923	1254064	1254205	+
1100	asPMM1300	4.4156	2.88847	5.94272	1252228	1252470	-
274	PMM0642	4.4155	2.01503	6.81597	611905	612018	+
171	asPMM0383	4.41272	1.46117	7.36426	361916	362039	+
653	asPMM1467	4.41018	3.9112	4.90915	1400858	1401000	+
1379	PMM0678	4.40672	3.1907	5.62275	646619	646765	-
868	asPMM1616	4.40105	2.89413	5.90798	1546705	1546976	-
524	asPMM1226	4.39916	3.93004	4.86828	1177734	1177932	+
761	PMM1645	4.39883	4.10528	4.69239	1572520	1572637	+
1000	PMM1483	4.3815	1.82689	6.9361	1417643	1417851	-
1345	asPMM0750	4.37282	4.16876	4.57687	711609	711857	-
483	PMM1150	4.36378	3.11876	5.6088	1102257	1102419	+
369	PMM0918	4.35026	3.2463	5.45423	879960	880171	+
1260	asPMM0893	4.34706	3.64414	5.04998	855979	856151	-
1585	PMM0306	4.34568	5.41314	3.27823	294582	294687	-
996	PMM1484	4.33923	4.15302	4.52544	1418729	1418866	-
1698	PMM0080	4.33617	3.93341	4.73893	85117	85271	-
788	PMM1672	4.33483	3.00495	5.66471	1604746	1604968	+
25	asPMM0043	4.32633	3.50149	5.15118	44026	44129	+
1222	PMM1005	4.32495	2.09638	6.55351	956812	957060	-
805	asPMM1699	4.31962	2.24956	6.38968	1634564	1634819	+
1687	PMM0110	4.3081	2.627	5.9892	112586	112783	-
647	PMM1462	4.29825	1.98623	6.61027	1395949	1396120	+
1554	PMM0343	4.29646	4.36459	4.22833	330865	331392	-
497	PMM1174	4.29386	4.00873	4.57898	1122777	1123074	+
343	PMM0861	4.28126	3.25376	5.30876	819242	819397	+
342	PMM0861	4.27808	3.7352	4.82095	819132	819212	+
418	PMM0998	4.27604	1.65314	6.89895	949543	949749	+
1085	asPMM1340	4.27027	4.8535	3.68704	1291118	1291253	-
669	PMM1494	4.26299	3.44455	5.08144	1430615	1430803	+
866	PMM1618	4.25596	3.35405	5.15786	1547259	1547543	-
1105	PMM1289	4.25266	4.65876	3.84655	1240731	1240909	-
265	asPMM0606	4.25045	3.22026	5.28065	575103	575273	+
765	asPMM1652	4.25029	1.96117	6.5394	1583015	1583201	+
92	asPMM0213	4.24821	3.58834	4.90808	206220	206593	+
680	PMM1498	4.23017	2.8143	5.64604	1438562	1438874	+
473	PMM1132	4.22751	3.04417	5.41085	1082212	1082465	+
405	IGR_Yfr22_PMM0981	4.22264	4.3048	4.14048	936842	937003	+
428	PMM1030	4.22224	2.66063	5.78386	974427	974650	+
13	asPMM0014	4.22216	3.09059	5.35373	17307	17416	+
225	asPMM0520	4.21612	3.56072	4.87152	491995	492196	+
1324	PMM0781	4.21256	2.6119	5.81322	743603	743811	-
875	asPMM1609	4.20835	1.7705	6.64621	1539475	1539704	-
229	PMM0531	4.20193	3.90548	4.49839	502567	502946	+
760	PMM1645	4.19777	5.37947	3.01608	1571705	1571898	+
756	PMM1637	4.19138	3.95087	4.43189	1565344	1565550	+
1680	asPMM0135	4.18853	3.26042	5.11664	134109	134309	-
704	PMM1565	4.1842	4.36006	4.00834	1493305	1493546	+
1245	asPMM0920	4.18371	2.006	6.36142	882195	882370	-
662	asPMM1485	4.1801	3.19416	5.16603	1422437	1422592	+
1666	PMM0159	4.17121	1.1422	7.20023	154911	155056	-
1198	asPMM1079	4.17001	3.78389	4.55612	1022141	1022290	-
1107	asPMM1288	4.16424	1.98819	6.34028	1239893	1240028	-
429	asPMM1031	4.14588	2.01221	6.27955	974663	974895	+
1312	PMM0802	4.14344	4.85231	3.43457	761530	761751	-
1507	asPMM0450	4.1322	2.77231	5.49209	429595	429721	-
622	PMM1401	4.13094	2.73831	5.52358	1347112	1347442	+
937	PMM1531	4.12993	2.12939	6.13048	1472779	1473057	-
561	PMM1293	4.12024	2.46746	5.77303	1245386	1245776	+
770	PMM1655	4.117	3.42875	4.80526	1587014	1587522	+
659	asPMM1484	4.1108	2.35353	5.86807	1419129	1419344	+
874	asPMM1610	4.10505	2.65272	5.55739	1539912	1540060	-
1697	PMM0081	4.10199	4.19505	4.00893	86084	86439	-
376	PMM0921	4.0997	1.9498	6.24961	882929	883270	+
735	PMM1610	4.08603	3.10079	5.07128	1540294	1540776	+
1088	PMM1329	4.08452	1.44378	6.72526	1280819	1280936	-
135	asPMM0327	4.07679	3.0187	5.13487	310995	311143	+
1058	PMM1399	4.07672	2.09709	6.05635	1345853	1346047	-
1089	asPMM1322	4.07474	3.26296	4.88652	1273136	1273552	-
166	PMM0367	4.07445	2.76891	5.37999	349253	349549	+
793	PMM1675	4.07022	2.65799	5.48245	1609030	1609561	+
1599	asPMM0291	4.0622	2.15399	5.97041	281142	281342	-
961	PMM1511	4.05203	1.66881	6.43524	1450250	1450380	-
834	asPMM1666	4.05001	2.55721	5.54282	1598267	1598445	-
1361	asPMM0725	4.04983	1.57214	6.52752	688096	688205	-
587	asPMM1346	4.03775	3.72711	4.34838	1297073	1297258	+
212	asPMM0483	4.0364	1.87949	6.19331	457649	457852	+
1214	PMM1054	4.03216	3.11861	4.9457	995944	996247	-
1094	asPMM1314	4.03093	3.29311	4.76874	1267629	1267892	-
1540	asPMM0373	4.03007	2.39018	5.66997	356761	356897	-
1427	PMM0558	4.02937	4.36796	3.69079	526097	526259	-
688	asPMM1505	4.0231	1.81234	6.23387	1444689	1444883	+
1460	PMM0508	4.02023	3.31777	4.72268	479700	480070	-
75	PMM0150	4.01957	1.36679	6.67235	146786	146955	+
766	asPMM1652	4.01924	1.44176	6.59672	1583714	1583880	+
235	PMM0534	4.00858	2.21841	5.79875	505449	505722	+
1296	PMM0826	4.0082	4.00519	4.01121	782319	782550	-
1600	PMM0280	4.00697	4.0426	3.97135	270510	270837	-
1732	PMM0025	4.00498	4.52305	3.48691	26730	26897	-
1348	PMM0743	3.99701	4.82256	3.17145	705661	705936	-
663	asPMM1485	3.99576	5.00419	2.98733	1422542	1422592	+
1735	asPMM0023	3.99185	1.7591	6.22459	24317	24366	-
832	asPMM1666	3.98706	4.04925	3.92486	1598891	1599270	-
1286	PMM0839	3.98688	4.39289	3.58087	798135	798285	-
1739	asPMM0011	3.98522	4.73676	3.23369	13939	14118	-
332	asPMM0806	3.94926	2.37163	5.52689	763635	764032	+
421	PMED4_11511	3.94367	4.34175	3.5456	965096	965232	+
1632	asPMM0224	3.94046	2.16312	5.71781	218633	218935	-
1082	PMM1353	3.93905	4.06243	3.81567	1302159	1302358	-
252	PMM0552	3.9389	3.47897	4.39883	521237	521685	+
1703	asPMM0069	3.93443	2.11674	5.75212	73959	74127	-
1223	PMM1005	3.91297	3.57976	4.24619	956488	956794	-
168	PMM0370	3.91065	3.42136	4.39994	353250	353616	+
611	asPMM1383	3.90989	2.69644	5.12334	1332764	1332921	+
1038	asPMM1425	3.90474	3.97653	3.83294	1366043	1366224	-
1682	asPMM0134	3.90185	1.31763	6.48607	132691	132852	-
639	PMM1438	3.89637	2.48483	5.30791	1376955	1377138	+
42	PMM0079	3.89009	4.86213	2.91805	85106	85450	+
490	PMM1158	3.88661	2.71659	5.05663	1108500	1108760	+
1721	PMM0043	3.88152	2.41951	5.34352	43810	44227	-
310	asPMM0746	3.88017	1.74875	6.01158	708438	708564	+
583	PMM1341	3.87849	2.99048	4.7665	1293942	1294119	+
1057	PMM1400	3.86736	2.49165	5.24306	1346185	1346381	-
731	PMM1609	3.86662	3.11178	4.62146	1538782	1538951	+
1240	PMM0945	3.86431	3.27813	4.45048	901610	901825	-
1559	asPMED4_03491	3.86343	4.76391	2.96296	326660	326786	-
1458	PMM0521	3.86209	1.6076	6.11658	493128	493266	-
1414	PMM0583	3.85849	4.26928	3.44769	547714	547891	-
809	PMM1706	3.85716	2.27637	5.43795	1644674	1644778	+
1400	PMM0635	3.85226	4.7237	2.98083	603926	604079	-
528	PMM1232	3.84942	3.8783	3.82054	1183864	1184100	+
319	PMM0759	3.84912	5.02749	2.67075	721052	721244	+
111	asPMM0266	3.84764	2.49751	5.19776	256489	256686	+
1206	asPMM1067	3.84684	4.62881	3.06486	1009727	1009946	-
499	asPMM1179	3.84479	2.87693	4.81266	1127622	1127871	+
440	PMM1066	3.83922	3.61977	4.05867	1008111	1008257	+
1640	PMM0213	3.83427	2.42329	5.24525	206110	206255	-
1137	PMM1251	3.83426	3.30062	4.3679	1204075	1204308	-
734	PMM1610	3.83255	2.73938	4.92571	1539661	1540215	+
1588	PMM0304	3.82116	3.52929	4.11302	293242	293550	-
87	PMM0208	3.82063	2.05096	5.59031	202670	202873	+
1090	asPMM1322	3.81626	2.65197	4.98055	1272993	1273123	-
187	PMM0436	3.80893	3.59796	4.01991	414590	414755	+
291	IGR_PMM0694_PMM0695	3.8083	3.36612	4.25048	661977	662126	+
978	asPMM1492	3.80254	2.19554	5.40955	1429021	1429220	-
520	asPMM1212	3.80233	2.1978	5.40686	1161780	1162050	+
1368	PMED4_07561	3.80228	3.17101	4.43356	659128	659258	-
1491	PMM0469	3.80104	3.7193	3.88279	445797	445973	-
1474	asPMM0494	3.79735	2.95197	4.64273	467685	467939	-
1160	asPMED4_12831	3.78739	2.61993	4.95486	1081779	1082065	-
644	asPMM1449	3.78507	3.22829	4.34185	1385786	1385972	+
154	PMED4_03491	3.7742	4.05784	3.49056	326587	326917	+
394	PMM0962	3.77009	1.07151	6.46868	921079	921288	+
1536	PMM0379	3.76532	3.04285	4.48778	359417	359727	-
1594	PMM0294	3.75984	3.23622	4.28347	284041	284395	-
1712	PMM0051	3.7566	2.58446	4.92875	54814	54936	-
974	PMM1506	3.75127	2.13717	5.36536	1445675	1445857	-
1007	PMM1483	3.73788	2.53551	4.94025	1414112	1414792	-
1193	asPMM1085	3.7334	4.27774	3.18906	1029667	1029859	-
377	PMM0922	3.73298	3.58584	3.88012	883816	884148	+
1571	PMM0323	3.72668	3.56278	3.89057	307847	308003	-
476	asPMED4_12901	3.72284	4.60548	2.84019	1086250	1086450	+
1220	PMED4_11551	3.72274	3.14737	4.29811	966308	966495	-
1475	PMM0489	3.72049	3.53269	3.9083	462882	463338	-
391	PMM0962	3.71365	2.79631	4.63099	920436	920621	+
1681	asPMM0135	3.71114	1.04057	6.3817	133824	134103	-
1342	PMM0758	3.69447	3.85784	3.5311	719586	719868	-
1558	asPMM0338	3.69109	2.88119	4.50099	327142	327467	-
1511	PMM0445	3.69024	3.11102	4.26946	423370	423518	-
388	asPMM0961	3.68974	2.87471	4.50477	918240	918415	+
674	PMM1496	3.68621	3.41442	3.95799	1435476	1435617	+
1523	PMM0415	3.68514	2.57336	4.79692	393503	393616	-
960	PMM1511	3.67981	1.511	5.84861	1450562	1450763	-
81	asPMM0155	3.67597	4.79787	2.55406	152049	152201	+
128	PMM0302	3.66983	2.70187	4.63778	287195	287434	+
573	PMM1314	3.66371	2.83471	4.49272	1267927	1268016	+
393	PMM0962	3.66249	3.11707	4.2079	920886	921074	+
384	asPMM0956	3.65891	3.61754	3.70027	914788	914979	+
1692	PMM0101	3.65659	1.96767	5.34551	105266	105522	-
908	PMM1554	3.64668	3.26599	4.02737	1484725	1484982	-
267	PMM0619	3.64639	3.22684	4.06594	589661	589848	+
1059	PMM1399	3.63478	3.7943	3.47525	1345634	1345833	-
218	asPMM0502	3.63429	1.52531	5.74327	475741	475955	+
638	PMM1438	3.63225	3.15244	4.11207	1376642	1376902	+
774	PMM1657	3.6245	3.80463	3.44437	1588701	1588851	+
1079	PMM1354	3.62171	2.89276	4.35066	1304633	1304821	-
807	PMM1701	3.61745	2.21223	5.02268	1639404	1639596	+
533	PMM1236	3.6158	1.47414	5.75745	1188251	1188452	+
209	asPMM0483	3.60129	2.09252	5.11006	457014	457191	+
72	PMM0146	3.60124	1.95298	5.2495	141919	142464	+
1305	PMED4_09061	3.59088	1.93536	5.2464	772734	772890	-
1622	PMM0236	3.59023	2.03738	5.14309	228649	228854	-
1132	PMM1262	3.58981	2.30494	4.87469	1216188	1216296	-
1109	PMM1287	3.58944	1.12976	6.04911	1238507	1238807	-
773	PMM1657	3.58592	4.54165	2.63019	1588487	1588654	+
737	PMM1610	3.58438	1.23359	5.93518	1541135	1541250	+
381	PMM0944	3.58215	2.13064	5.03365	901153	901536	+
1617	PMM0250	3.58151	3.39867	3.76434	241657	241792	-
1564	asPMM0333	3.57516	2.21776	4.93255	322605	322789	-
152	asPMM0328	3.57508	2.03533	5.11483	318552	318681	+
697	asPMM1544	3.57383	1.6098	5.53786	1480520	1480773	+
557	asPMM1289	3.57262	2.53884	4.6064	1240142	1240333	+
685	asPMM1503	3.56992	2.08358	5.05626	1443302	1443496	+
158	PMM0345	3.5677	1.82101	5.3144	332206	332496	+
1303	PMM0818	3.55705	2.83532	4.27877	773761	773892	-
401	PMM0970	3.55502	3.16697	3.94306	927813	927929	+
1510	PMM0445	3.55391	2.17229	4.93553	423571	423932	-
275	PMM0642	3.52917	3.03669	4.02165	612035	612163	+
395	asPMM0963	3.52855	2.22193	4.83517	922415	922517	+
1636	PMM0214	3.52215	1.95303	5.09127	207933	208096	-
1531	asPMM0406	3.51832	1.61752	5.41911	385725	386037	-
590	PMM1350	3.51812	2.76159	4.27466	1300599	1300906	+
715	asPMM1575	3.51622	2.6384	4.39403	1503880	1504016	+
162	yfr10	3.51502	1.79736	5.23267	346657	346771	+
1323	PMM0782	3.51208	2.27145	4.75271	743914	744235	-
629	PMM1416	3.50877	3.54297	3.47457	1358169	1358360	+
981	asPMM1488	3.50341	1.95759	5.04922	1425648	1425871	-
198	PMM0467	3.4952	2.25408	4.73632	444775	444973	+
742	asPMM1613	3.49402	2.33304	4.655	1543770	1543928	+
953	PMM1520	3.48449	2.45181	4.51716	1460277	1460384	-
776	PMM1657	3.47593	1.86685	5.08501	1589329	1589666	+
635	asPMM1436	3.4754	1.90459	5.0462	1373561	1373720	+
382	PMM0944	3.47345	2.94852	3.99837	901541	901933	+
1252	asPMM0899	3.46929	1.72337	5.21521	862238	862496	-
1614	PMM0257	3.46746	2.7706	4.16431	247264	247483	-
1168	PMM1123	3.46015	2.30364	4.61665	1071507	1071786	-
518	asPMM1209	3.45969	2.89481	4.02456	1158589	1158693	+
132	asPMM0324	3.45686	1.96116	4.95257	308755	309078	+
89	PMM0211	3.44896	0.954015	5.94391	205027	205155	+
425	asPMM1029	3.44857	1.35902	5.53813	973441	973528	+
1704	asPMM0069	3.44769	2.72119	4.17419	73762	73952	-
32	PMM0058	3.43506	2.24241	4.62771	62995	63245	+
1619	PMM0243	3.43448	1.28989	5.57906	236839	237130	-
11	asPMM0014	3.42673	1.95373	4.89973	16840	17098	+
241	asPMM0543	3.42541	2.10698	4.74384	513094	513277	+
257	asPMM0580	3.4228	2.33582	4.50978	545402	545567	+
657	asPMM1484	3.42251	2.22877	4.61626	1418777	1419047	+
1226	PMM0988	3.41955	2.81774	4.02136	942035	942386	-
1518	PMM0435	3.41873	1.82066	5.01681	413577	413696	-
185	asPMM0435	3.4139	2.91691	3.9109	413836	414024	+
1628	PMM0226	3.41086	1.5476	5.27412	221287	221642	-
271	PMM0629	3.40838	3.52895	3.28781	599239	599504	+
1265	PMM0875	3.40441	3.70473	3.10408	832076	832281	-
1068	PMED4_15651	3.40256	3.31547	3.48965	1328603	1328806	-
1543	PMED4_04001	3.40143	3.50412	3.29873	351456	351697	-
167	asPMED4_04001	3.3914	2.61139	4.17142	351392	351681	+
1081	PMM1354	3.38846	2.96375	3.81316	1303842	1304218	-
1258	PMM0894	3.38066	2.49125	4.27007	857365	857563	-
165	PMM0367	3.36991	1.97816	4.76166	348919	349130	+
1641	PMM0212	3.36387	1.97655	4.75119	205575	206004	-
85	PMM0197	3.3554	1.70316	5.00764	191543	191720	+
163	PMM0364	3.35239	3.24712	3.45765	347315	347548	+
1563	PMED4_03441-PMED4_03431	3.35111	3.87861	2.82361	324081	324477	-
1039	PMM1424	3.34736	2.62697	4.06775	1364104	1364418	-
536	PMM1259	3.34724	2.52623	4.16824	1213598	1213770	+
1143	PMM1224	3.34673	1.39982	5.29363	1174580	1174685	-
1310	PMM0810	3.33896	1.70747	4.97045	768489	768636	-
1228	PMED4_10871	3.33423	2.3719	4.29656	931892	931961	-
777	PMM1658	3.33395	3.53487	3.13304	1589674	1590009	+
1261	PMM0883	3.33115	1.90477	4.75752	844402	844702	-
1134	PMM1256	3.32825	3.19872	3.45777	1209358	1209562	-
94	PMM0223	3.32447	2.19569	4.45325	216740	216849	+
1549	asPMM0367	3.32286	2.35681	4.28891	348860	349053	-
1676	PMM0147	3.30545	2.77509	3.83582	142796	143118	-
1408	PMM0593	3.30386	2.94829	3.65943	561165	561290	-
899	asPMM1561	3.30223	1.36091	5.24355	1489509	1489713	-
129	PMM0316	3.30129	3.53293	3.06964	303015	303173	+
77	PMM0150	3.29748	2.06583	4.52913	147636	147714	+
568	PMM1300	3.29361	3.91304	2.67417	1252304	1252412	+
71	asPMM0143	3.29328	2.38405	4.2025	139984	140123	+
1344	PMM0758	3.2868	3.10105	3.47254	719107	719317	-
999	PMM1484	3.28523	2.63669	3.93377	1417857	1418172	-
885	PMM1595	3.28472	1.26932	5.30012	1523611	1523722	-
1495	PMM0466	3.28333	1.34218	5.22448	444371	444577	-
1262	PMM0881	3.2815	2.67107	3.89193	841450	841635	-
1096	asPMM1309	3.28051	1.46621	5.09481	1262963	1263201	-
666	asPMM1490	3.27138	2.23595	4.30682	1427236	1427448	+
1694	asPMM0100	3.27049	2.11416	4.42682	103917	104029	-
192	PMM0448	3.26043	3.75578	2.76509	426844	427222	+
1329	asPMM0768	3.25788	2.95913	3.55662	732438	732712	-
459	PMM1109	3.24656	3.81574	2.67739	1057837	1057998	+
1467	PMM0500	3.24404	2.61012	3.87796	474886	475056	-
1430	asPMM0553	3.24211	2.1053	4.37892	524110	524299	-
1646	PMM0207	3.23492	1.37765	5.09218	199785	200066	-
1550	asPMM0355	3.23405	3.81208	2.65603	339128	339284	-
580	PMM1341	3.23353	2.05883	4.40823	1292223	1292449	+
1477	PMM0484	3.22514	3.08385	3.36642	458016	458205	-
698	asPMM1551	3.22051	0.848958	5.59207	1483342	1483474	+
581	PMM1341	3.21984	1.04535	5.39432	1293520	1293683	+
595	asPMM1359	3.21519	4.48281	1.94758	1307616	1307913	+
194	asPMM0453	3.21457	2.95909	3.47005	432423	432728	+
750	asPMM1630	3.20704	2.62938	3.78469	1559386	1559656	+
1179	PMM1119	3.20611	1.00771	5.40451	1065019	1065264	-
400	PMM0970	3.19754	2.38852	4.00655	927529	927692	+
1302	PMM0819	3.19668	2.74924	3.64413	774561	774795	-
1688	PMM0106	3.19321	2.30419	4.08222	110329	110402	-
651	PMM1465	3.18691	2.21905	4.15478	1398704	1398845	+
1056	PMED4_15981	3.18515	2.39064	3.97967	1346714	1347140	-
1592	PMM0301	3.18092	3.2212	3.14064	286374	286606	-
20	asPMM0024	3.18048	2.72836	3.6326	25246	25429	+
1256	PMM0896	3.18021	2.29329	4.06713	858450	858782	-
1504	PMM0452	3.17661	1.57004	4.78319	431593	431704	-
772	PMM1657	3.17592	5.56286	0.788986	1588296	1588435	+
1072	PMED4_15601	3.17372	2.27593	4.0715	1326561	1326672	-
821	PMM1711	3.17268	1.81672	4.52865	1647918	1648159	-
736	PMM1610	3.17243	1.61567	4.72919	1540871	1541083	+
1115	asPMM1282	3.17221	2.17506	4.16936	1232515	1232883	-
1331	PMM0766	3.16435	1.87211	4.45659	729729	729944	-
655	asPMM1483	3.15876	2.45899	3.85852	1416504	1416631	+
558	asPMM1289	3.15811	2.01045	4.30577	1240438	1240567	+
38	asPMM0065	3.15574	4.18358	2.1279	70228	70369	+
26	asPMM0045	3.14199	1.98095	4.30303	47821	48113	+
392	PMM0962	3.13815	2.19194	4.08437	920634	920804	+
97	PMM0223	3.13235	2.47589	3.78881	217464	217655	+
127	asPMM0301	3.12917	2.16119	4.09715	287079	287190	+
1409	PMM0593	3.12337	1.92721	4.31952	560917	561065	-
471	asPMM1126	3.11957	2.48341	3.75572	1076015	1076352	+
1677	asPMM0146	3.11739	3.17419	3.0606	142585	142695	-
1306	PMED4_09041	3.11159	2.53646	3.68672	771999	772215	-
540	PMM1261	3.11003	1.9161	4.30397	1215197	1215387	+
1401	PMED4_06761	3.1099	3.32397	2.89583	596187	596397	-
534	PMM1240	3.10314	2.0596	4.14668	1192380	1192553	+
1397	PMM0639	3.09881	3.01247	3.18514	607106	607316	-
842	PMM1650	3.09638	1.96492	4.22785	1580701	1580997	-
702	PMM1562	3.0935	2.78178	3.40521	1491550	1491723	+
118	PMM0291	3.09236	3.16823	3.01649	282330	282452	+
729	PMM1607	3.07433	2.19356	3.95509	1537696	1537961	+
814	PMM1716	3.07338	2.94578	3.20099	1656709	1656907	+
1269	PMM0867	3.07289	1.36139	4.78439	824022	824090	-
1584	PMM0307	3.06627	2.98458	3.14796	294694	294805	-
110	asPMM0266	3.06622	1.80584	4.32661	256174	256307	+
367	PMM0913	3.06427	2.16386	3.96468	874273	874519	+
892	PMM1576	3.05967	4.06854	2.0508	1505105	1505806	-
1011	PMM1467	3.05921	1.4961	4.62232	1403089	1403199	-
361	PMM0910	3.0476	1.86891	4.22629	871613	871873	+
402	PMM0973	3.04727	2.74123	3.35332	930148	930291	+
1248	PMM0907	3.04724	0.774572	5.31991	868837	868944	-
172	PMM0396	3.04654	1.92165	4.17144	374781	375003	+
1690	PMM0105	3.03795	2.69707	3.37884	109568	109810	-
1683	PMM0131	3.03603	1.82234	4.24972	128326	128788	-
505	PMM1186	3.02962	1.54615	4.5131	1131432	1131691	+
131	PMM0318	3.02336	1.46772	4.579	303558	303756	+
1309	asPMED4_08981	3.02106	4.57022	1.4719	768832	768971	-
1453	PMM0530	3.01005	1.1963	4.8238	501443	501655	-
1036	asPMM1434	3.00807	1.51479	4.50135	1371976	1372187	-
884	PMM1599	3.00203	2.77887	3.22519	1527953	1528089	-
986	PMM1485	2.9959	2.37141	3.62039	1422013	1422553	-
50	asPMM0106	2.98548	2.57839	3.39257	110402	110621	+
1008	PMM1483	2.98429	3.19036	2.77822	1413754	1414044	-
1741	asPMM0009	2.98193	2.14419	3.81966	11518	11653	-
80	PMM0154	2.97673	2.57078	3.38268	151825	152002	+
1171	NA9IGR_PMED4_12681_PMM1121	2.976	1.69683	4.25517	1069950	1070105	-
820	PMM1711	2.97466	2.31573	3.63359	1648328	1648665	-
1516	PMM0435	2.97227	2.5139	3.43064	414302	414480	-
719	PMM1596	2.96582	1.64576	4.28589	1525399	1525645	+
256	asPMM0580	2.96503	2.30059	3.62948	545210	545383	+
895	PMM1572	2.95222	3.2802	2.62424	1500469	1500601	-
938	PMM1529	2.95215	1.64735	4.25695	1472172	1472297	-
1608	PMM0266	2.94657	2.11498	3.77816	255829	256070	-
463	PMM1113	2.93696	3.07401	2.79991	1059757	1059898	+
1363	asPMM0721	2.93572	2.26416	3.60729	685251	685363	-
1568	PMM0327	2.93531	3.11813	2.75249	310879	311047	-
22	asPMM0033	2.93482	2.51774	3.3519	31549	31818	+
37	asPMM0065	2.93364	2.82617	3.04111	68986	69137	+
247	PMM0550	2.92499	1.71708	4.13291	519693	519901	+
1118	PMM1270	2.91533	2.90422	2.92644	1224654	1225016	-
1232	PMM0961	2.91462	2.40475	3.4245	918548	918768	-
134	PMM0326	2.91307	1.86912	3.95702	309997	310632	+
786	PMM1666	2.91084	1.95188	3.8698	1598287	1598473	+
306	PMM0742	2.91043	2.72279	3.09808	703647	704029	+
289	asPMM0689	2.90748	3.32345	2.49151	658598	658731	+
642	asPMM1440	2.89424	2.95947	2.829	1377801	1378177	+
482	PMM1150	2.88785	2.69604	3.07965	1101906	1102239	+
645	asPMM1450	2.88267	1.74636	4.01897	1386697	1386873	+
1620	asPMM0238	2.8811	1.30292	4.45928	230653	230804	-
251	PMM0552	2.87036	2.21946	3.52126	520936	521106	+
1561	PMM0336	2.86837	3.3669	2.36983	325251	325422	-
292	PMED4_07751	2.8663	0.812335	4.92027	667112	667163	+
18	PMM0023	2.86452	1.16383	4.56522	24310	24500	+
1135	IGR_PMM1256_tRNA-Ala2	2.85824	2.89744	2.81904	1208781	1209025	-
396	PMM0970	2.84313	2.13808	3.54818	926437	926656	+
30	PMM0048	2.84161	2.37295	3.31027	50823	51141	+
759	asPMM1639	2.83996	1.19254	4.48738	1568924	1569174	+
1557	PMED4_03511	2.83832	2.51389	3.16275	327508	327627	-
216	PMM0494	2.83788	2.69648	2.97928	467233	467519	+
1439	PMM0545	2.83614	2.15788	3.5144	515137	515242	-
164	PMM0366	2.82851	2.17344	3.48359	348573	348870	+
797	asPMM1681	2.82643	3.40626	2.24659	1613636	1613861	+
484	PMM1150	2.82534	3.09572	2.55496	1102648	1102938	+
691	PMM1512	2.8173	1.81761	3.81698	1453877	1454083	+
28	asPMM0047	2.81604	1.2239	4.40819	49586	49712	+
554	asPMM1287	2.809	2.96095	2.65704	1236791	1236991	+
858	PMM1630	2.80767	1.77035	3.84499	1558052	1558448	-
947	PMM1523	2.80757	1.94863	3.66651	1463153	1463320	-
602	PMED4_15611	2.80517	1.57348	4.03685	1326702	1326806	+
399	PMM0970	2.80116	2.00939	3.59293	927414	927522	+
449	PMM1079	2.7945	3.47415	2.11484	1022201	1022554	+
1172	Yfr21	2.7921	2.34573	3.23846	1069555	1069808	-
1383	asPMM0663	2.79025	1.76907	3.81143	632793	633060	-
835	PMM1653	2.78672	1.70717	3.86626	1584385	1584694	-
298	PMM0710	2.78325	1.87317	3.69334	676185	676296	+
296	PMM0710	2.78112	3.01988	2.54236	675819	675894	+
1052	PMM1407	2.77994	2.44241	3.11747	1351484	1351598	-
1527	PMM0407	2.77541	2.01492	3.53591	386669	386806	-
1691	asPMM0102	2.75353	2.11516	3.39191	107244	107513	-
714	asPMM1575	2.75345	1.09074	4.41616	1503515	1503813	+
433	PMM1045	2.75095	3.46328	2.03861	987841	988026	+
945	PMM1524	2.74946	1.61532	3.8836	1464248	1464438	-
1067	PMED4_15651	2.74888	2.72646	2.77129	1328821	1328966	-
21	PMM0030	2.74774	1.68566	3.80982	30456	30778	+
881	PMM1600	2.7471	1.68133	3.81286	1529935	1530294	-
661	asPMM1484	2.74534	1.4254	4.06528	1419645	1419776	+
1372	PMM0688	2.74442	0.767628	4.72122	656602	656718	-
905	PMM1556	2.74231	2.72598	2.75864	1485748	1486185	-
836	PMM1653	2.73616	2.3673	3.10503	1583820	1584126	-
1341	PMM0758	2.73404	2.01851	3.44956	719874	719979	-
179	PMM0412	2.73391	1.58484	3.88297	390734	390964	+
1742	PMM0005	2.73325	1.85822	3.60827	7760	7974	-
301	PMM0714	2.72122	3.08797	2.35447	680829	681148	+
1020	PMM1452	2.72	1.70305	3.73694	1388705	1388811	-
628	IGR_PMM1415_PMM1416	2.71769	2.07754	3.35783	1357013	1357170	+
926	PMM1540	2.71552	1.87795	3.5531	1477540	1477722	-
699	PMM1560	2.71343	0.785196	4.64166	1488752	1488860	+
109	PMM0265	2.71233	1.6278	3.79686	255960	256226	+
214	PMM0486	2.70221	3.58245	1.82197	459268	459475	+
19	PMM0023	2.70062	2.33868	3.06256	24827	25241	+
1266	PMM0869	2.69284	2.62068	2.765	825944	826315	-
1332	PMM0766	2.68519	2.56534	2.80504	729374	729714	-
1357	PMM0739	2.68497	1.89775	3.47218	702021	702258	-
114	asPMM0273	2.68359	1.69698	3.67021	262438	262640	+
40	PMM0075	2.68087	3.0351	2.32664	79820	80178	+
998	PMM1484	2.67771	2.34215	3.01328	1418215	1418369	-
1395	PMM0644	2.67688	2.98296	2.3708	613871	614010	-
1040	PMM1423	2.67193	3.09024	2.25361	1363633	1363750	-
537	PMM1260	2.66844	2.22449	3.11239	1214261	1214393	+
307	asPMM0743	2.66561	1.70067	3.63056	704036	704199	+
1208	PMM1062	2.65901	5.17625	0.141779	1000752	1000999	-
1294	PMM0827	2.65822	0.82929	4.48716	782665	782878	-
541	PMM1261	2.65004	2.23718	3.06289	1216259	1216544	+
364	PMM0912	2.64879	1.75098	3.54661	872863	873278	+
643	asPMM1442	2.64683	2.16513	3.12853	1379469	1379724	+
231	PMM0532	2.64622	2.27923	3.0132	503594	503717	+
802	PMM1689	2.64205	2.55765	2.72645	1624089	1624797	+
52	PMM0117	2.63962	1.626	3.65324	116873	117060	+
297	PMM0710	2.63311	2.42496	2.84126	675919	676143	+
844	PMM1650	2.63274	2.02279	3.24269	1579855	1580321	-
747	asPMM1625	2.62838	1.317	3.93976	1553311	1553596	+
324	PMM0765	2.62783	1.69946	3.5562	729396	729670	+
151	asPMM0328	2.62472	1.41198	3.83746	318210	318449	+
1328	asPMM0769	2.62323	2.09706	3.1494	733865	734165	-
709	PMM1569	2.61759	1.73976	3.49543	1498402	1498558	+
12	asPMM0014	2.61325	1.69044	3.53605	17145	17306	+
184	asPMM0435	2.6106	2.59252	2.62868	413476	413656	+
1076	asPMM1373	2.60631	2.90306	2.30956	1322117	1322469	-
1318	PMM0785	2.60072	2.18832	3.01312	747185	747699	-
464	PMM1113	2.60014	3.71096	1.48932	1059942	1060134	+
1178	PMM1119	2.5953	1.19183	3.99876	1065273	1065479	-
1457	PMM0522	2.5947	1.79822	3.39118	493272	493518	-
309	asPMM0746	2.5929	0.905302	4.2805	708305	708427	+
1664	PMM0161	2.579	2.68822	2.46978	156995	157131	-
609	PMM1382	2.57449	2.33324	2.81574	1332041	1332240	+
738	PMM1610	2.57172	0.905513	4.23793	1541278	1541342	+
713	asPMM1575	2.57091	2.94102	2.20081	1503405	1503510	+
322	PMM0762	2.55071	2.63592	2.4655	726362	726573	+
1560	PMM0336	2.54293	1.70198	3.38389	325433	325610	-
1211	PMM1061	2.53466	2.03074	3.03858	1000327	1000526	-
1429	asPMM0553	2.52027	2.41122	2.62933	524454	524655	-
1229	PMED4_10871	2.51989	3.14476	1.89503	931567	931887	-
1710	asPMM0053	2.51399	2.64588	2.3821	57619	57763	-
344	PMED4_09711	2.51258	3.55646	1.4687	819460	819644	+
1048	asPMM1415	2.51043	1.87761	3.14325	1356223	1356407	-
586	PMM1345	2.51016	1.88154	3.13877	1296388	1296596	+
1432	PMM0548	2.5092	0.646989	4.3714	518230	518413	-
711	PMM1571	2.50533	1.6834	3.32726	1499960	1500159	+
512	PMM1191	2.49826	1.78416	3.21236	1138515	1138745	+
228	PMM0526	2.49764	1.4543	3.54097	498508	498739	+
468	PMED4_12682	2.49473	2.26453	2.72492	1070527	1070683	+
838	PMM1652	2.49323	2.30597	2.68048	1583348	1583434	-
757	PMM1638	2.48247	2.1531	2.81184	1566051	1566293	+
1398	PMM0638	2.48183	2.49429	2.46937	606833	607091	-
1162	IGR_PMM1127_PMM1128	2.48015	1.52193	3.43837	1078831	1078982	-
1028	asPMM1439	2.4781	1.39891	3.55728	1377457	1377706	-
1517	PMM0435	2.47741	2.43675	2.51808	414213	414363	-
1535	PMM0385	2.47662	2.18475	2.7685	365325	365702	-
839	PMM1652	2.47334	1.51714	3.42954	1583199	1583283	-
1643	PMM0209	2.47188	1.53146	3.41231	202936	203231	-
850	PMM1639	2.45944	1.60027	3.31861	1566184	1566378	-
116	PMM0284	2.45215	2.18908	2.71521	274507	274691	+
1603	PMM0273	2.44267	2.39641	2.48894	261981	262130	-
1392	asPMM0659	2.43471	1.26522	3.6042	626698	626823	-
1366	PMM0707	2.43338	2.13798	2.72879	671208	671432	-
1461	PMM0506	2.43139	2.54056	2.32222	479395	479587	-
1606	asPMM0267	2.42623	1.39904	3.45341	258062	258174	-
1021	PMM1452	2.42171	1.67299	3.17043	1388499	1388700	-
1148	PMM1204	2.41966	2.08092	2.75839	1152055	1152225	-
101	PMM0252	2.4174	2.22917	2.60563	242181	242285	+
1360	PMM0734	2.40988	1.38952	3.43025	697970	698300	-
510	PMM1191	2.40547	2.35823	2.45271	1137177	1138192	+
576	PMM1317	2.39938	2.5233	2.27546	1270379	1270648	+
1356	asPMED4_08251	2.39677	2.52387	2.26968	702313	702528	-
1412	PMM0584	2.39432	1.99495	2.7937	549541	549809	-
812	PMM1708	2.39429	2.27432	2.51427	1646416	1646557	+
314	PMM0753	2.39059	1.67297	3.10822	713138	713556	+
1119	PMM1269	2.38942	3.26077	1.51807	1223528	1223687	-
948	PMM1523	2.38404	1.55241	3.21567	1462976	1463117	-
1182	PMM1101	2.38258	1.39706	3.36809	1046459	1046733	-
246	PMM0550	2.37704	1.1779	3.57619	519267	519643	+
1210	PMM1061	2.37558	2.57044	2.18072	1000575	1000739	-
1308	asPMED4_08981	2.37211	3.21699	1.52723	768893	769209	-
1464	PMM0502	2.3717	2.84147	1.90192	475761	475923	-
249	PMM0550	2.36706	1.67148	3.06264	520236	520472	+
1041	PMM1422	2.36006	2.75346	1.96666	1363025	1363386	-
338	asPMM0857	2.35538	1.9578	2.75295	814187	814437	+
1257	PMM0896	2.35333	1.82744	2.87921	858322	858431	-
931	PMM1535	2.34662	1.8461	2.84714	1475682	1475893	-
741	PMM1610	2.33956	1.79137	2.88776	1541745	1541919	+
1602	PMM0273	2.33212	1.74571	2.91854	262182	262452	-
572	PMM1314	2.32645	1.49551	3.15738	1266579	1267487	+
1665	PMM0161	2.31552	2.49503	2.13601	156286	156958	-
1062	asPMM1389	2.31339	1.6584	2.96839	1340416	1340619	-
585	PMM1344	2.3129	2.29298	2.33282	1296192	1296381	+
1514	PMM0443	2.31227	2.72302	1.90151	422309	422546	-
288	IGR_PMED4_07531_PMM0689	2.31151	2.4312	2.19182	658216	658318	+
1316	PMM0795	2.30948	2.06677	2.5522	755200	755394	-
1009	PMM1482	2.30895	2.21083	2.40707	1413372	1413743	-
695	asPMM1540	2.30761	2.97405	1.64117	1478673	1478859	+
871	PMM1611	2.30623	2.16842	2.44404	1541768	1542110	-
959	PMM1511	2.3051	1.44105	3.16915	1450779	1450826	-
498	PMM1176	2.29888	1.79512	2.80265	1124113	1124237	+
787	asPMM1668	2.29854	1.84464	2.75244	1599840	1599957	+
1246	PMM0919	2.29708	1.50966	3.08449	879820	879998	-
123	PMM0300	2.29658	1.74523	2.84793	286227	286417	+
810	PMM1706	2.29163	2.96798	1.61528	1644794	1644882	+
591	PMM1350	2.28732	2.17225	2.40239	1300945	1301086	+
340	PMED4_09661	2.28612	1.2532	3.31903	817328	817575	+
62	asPMM0133	2.28503	1.42555	3.1445	130689	131087	+
413	PMED4_11171	2.2843	1.28791	3.28069	947793	948041	+
1386	PMM0661	2.27945	1.71854	2.84036	628911	629036	-
973	PMM1507	2.27572	2.10369	2.44775	1445891	1446094	-
795	PMM1679	2.27538	1.66414	2.88662	1611855	1612079	+
1202	PMM1074	2.27341	1.6438	2.90302	1017718	1018147	-
1174	PMM1121	2.26891	1.22134	3.31648	1068585	1068692	-
1282	PMM0844	2.26471	0.986656	3.54276	803547	803807	-
453	asPMM1088	2.25919	2.11213	2.40626	1032400	1032564	+
5	PMM0003	2.25572	1.59777	2.91367	3526	3652	+
46	asPMM0090	2.2511	1.7272	2.775	95487	95625	+
1613	PMM0258	2.24717	1.14939	3.34496	248608	248725	-
466	asPMM1115	2.24413	2.18607	2.30219	1060616	1060767	+
269	PMM0627	2.24399	2.4828	2.00518	596664	596792	+
1725	PMM0035	2.24271	2.07405	2.41138	33266	33719	-
686	PMM1504	2.23833	3.3281	1.14856	1443623	1443809	+
1151	PMM1165	2.23685	2.80169	1.67201	1117875	1118111	-
1737	asPMM0015	2.23606	2.31989	2.15222	17916	18112	-
447	asPMM1077	2.23533	2.12392	2.34673	1020262	1020402	+
409	PMM0982	2.2343	1.50088	2.96772	937950	938252	+
222	PMM0511	2.23079	1.69911	2.76247	482926	483122	+
949	PMM1523	2.22817	1.26304	3.19329	1462852	1462971	-
57	PMM0126	2.22401	1.42766	3.02035	124090	124217	+
1522	PMM0416	2.22249	0.735991	3.70899	395394	395541	-
1590	PMM0301	2.21963	1.11713	3.32213	287070	287179	-
159	PMM0346	2.21748	2.65174	1.78322	332856	333041	+
69	PMM0142	2.21519	1.71551	2.71487	139323	139532	+
320	PMM0759	2.21441	2.95298	1.47585	721334	721541	+
932	PMM1535	2.21403	1.82003	2.60803	1475286	1475612	-
460	PMM1111	2.20972	1.94902	2.47041	1058519	1058707	+
1618	PMM0250	2.20852	1.77568	2.64137	241287	241617	-
1147	PMM1204	2.19898	1.37825	3.01972	1152643	1152754	-
1726	PMM0035	2.19594	2.52946	1.86243	32690	32791	-
1114	PMM1283	2.19418	1.51031	2.87804	1233054	1233537	-
656	asPMM1484	2.19264	1.47466	2.91061	1418147	1418384	+
266	PMM0618	2.19162	0.88796	3.49528	588613	588740	+
650	PMM1465	2.18994	1.08781	3.29207	1398204	1398311	+
1050	asPMM1411	2.18626	1.75172	2.6208	1354072	1354265	-
1159	PMM1146	2.18592	0.853342	3.5185	1098855	1099043	-
17	PMM0023	2.18557	1.71486	2.65629	24119	24297	+
1354	PMM0743	2.16652	1.91636	2.41667	703817	704273	-
244	PMM0549	2.16645	1.58395	2.74894	518666	518878	+
560	asPMM1290	2.16008	2.00553	2.31463	1242436	1242634	+
1336	PMM0760	2.15601	2.45368	1.85833	723112	723354	-
633	PMM1427	2.15398	2.72334	1.58462	1367085	1367253	+
1175	PMM1121	2.15354	0.856174	3.4509	1068215	1068347	-
1637	PMM0214	2.15107	1.61691	2.68523	207475	207774	-
1209	yfr1	2.1464	4.22599	0.0668216	1000752	1000805	-
223	PMM0519	2.14152	0.897396	3.38565	490698	490924	+
217	PMM0494	2.14008	1.70738	2.57277	467962	468137	+
733	PMM1609	2.12606	1.39536	2.85677	1539454	1539631	+
1532	asPMM0392	2.12188	2.58932	1.65443	372472	372674	-
178	asPMM0410	2.1216	1.81217	2.43104	390174	390446	+
3	PMM0003	2.12054	1.09919	3.14188	1978	2049	+
237	PMM0536	2.11761	2.13082	2.1044	507521	507706	+
1447	asPMM0542	2.11306	1.41937	2.80674	512332	512448	-
1116	asPMM1275	2.11245	2.46107	1.76382	1228650	1228822	-
1325	PMM0781	2.10496	1.26048	2.94945	743361	743407	-
927	PMM1537	2.10488	1.10579	3.10397	1476785	1477050	-
744	asPMM1618	2.10017	2.17813	2.02221	1548293	1548475	+
896	PMM1568	2.09748	1.96832	2.22664	1496827	1497061	-
239	PMM0542	2.09711	1.38054	2.81368	511838	512095	+
1528	PMM0407	2.09482	1.44752	2.74211	386384	386638	-
177	PMM0405	2.09409	0.963471	3.2247	384467	384647	+
1693	PMM0101	2.08883	2.13979	2.03787	104990	105238	-
1255	PMM0897	2.08655	2.39728	1.77583	859252	859667	-
1291	PMM0831	2.08493	0.937735	3.23212	786530	786683	-
732	PMM1609	2.08457	1.99958	2.16957	1539111	1539278	+
1215	asPMM1041	2.08293	1.7199	2.44596	985196	985454	-
113	PMM0272	2.08067	1.61886	2.54248	262037	262236	+
801	PMM1689	2.07396	0.858718	3.28921	1623386	1623668	+
784	PMM1665	2.07264	1.83593	2.30934	1597623	1597796	+
920	PMM1544	2.06555	2.15182	1.97928	1480508	1480573	-
1367	PMED4_07561	2.05871	1.19165	2.92577	659192	659364	-
1481	PMM0483	2.05237	1.42698	2.67777	456544	456722	-
238	PMM0536	2.04815	2.34326	1.75303	507900	508156	+
921	PMM1543	2.04091	1.87911	2.2027	1479985	1480185	-
1734	PMM0024	2.03345	1.65373	2.41317	25627	25942	-
76	PMM0150	2.03076	1.46836	2.59316	147225	147449	+
1668	PMM0159	2.02955	0.892115	3.16699	154378	154547	-
909	PMM1553	2.02858	2.23038	1.82678	1484358	1484625	-
1685	PMM0127	2.0245	2.10525	1.94375	124489	124622	-
606	IGR_PMED4_15651_PMM1380	2.01925	2.05075	1.98776	1329102	1329331	+
1225	PMM0997	2.01882	2.04679	1.99084	948614	949141	-
564	PMM1294	2.01695	0.81891	3.21499	1246155	1246290	+
696	asPMM1542	2.01601	1.70563	2.32638	1479681	1479880	+
880	PMM1602	2.01092	1.55537	2.46647	1533246	1533455	-
614	PMED4_15751-PMED4_15771	2.00663	0.588198	3.42506	1335018	1335522	+
1642	asPMM0211	1.99816	1.50068	2.49563	205314	205543	-
502	PMM1182	1.99769	1.77992	2.21546	1129685	1130024	+
60	PMM0128	1.99542	0.963474	3.02738	125873	126077	+
1593	asPMM0296	1.99303	1.20835	2.77771	285461	285572	-
153	asPMM0337	1.99118	1.35567	2.6267	325922	326262	+
221	PMM0511	1.98512	1.54464	2.42559	482689	482875	+
930	PMM1535	1.98022	1.38894	2.57149	1475918	1476000	-
1615	PMM0257	1.96981	1.79288	2.14674	247244	247341	-
559	asPMM1290	1.96963	2.39611	1.54315	1241270	1241480	+
753	PMM1636	1.96941	1.7174	2.22142	1563792	1564005	+
1411	PMM0584	1.95988	1.73336	2.18641	551174	551325	-
1289	PMM0831	1.95287	1.01233	2.89341	788825	789191	-
1597	PMM0293	1.95237	1.36835	2.5364	283189	283392	-
925	PMM1541	1.94219	1.30426	2.58011	1479092	1479276	-
906	PMM1555	1.93869	2.23484	1.64253	1485215	1485473	-
59	PMM0128	1.93644	1.2359	2.63698	125508	125851	+
625	asPMED4_16021	1.9332	1.73075	2.13566	1348499	1348687	+
987	PMM1485	1.9323	1.44987	2.41472	1421576	1421822	-
1091	PMM1321	1.9293	1.60523	2.25337	1271938	1272107	-
1330	PMM0766	1.9291	2.14777	1.71043	730150	730337	-
1435	PMM0545	1.92865	1.42037	2.43693	515965	516159	-
41	PMM0075	1.92858	2.3633	1.49386	80375	80622	+
8	PMM0009	1.91356	1.53866	2.28846	10968	11139	+
141	16S rRNA	1.9086	1.79187	2.02532	312755	313215	+
366	PMM0912	1.90797	1.45743	2.3585	873580	873741	+
1678	PMM0144	1.90636	1.19911	2.6136	140366	140616	-
1391	asPMM0659	1.90462	1.74048	2.06875	626750	627052	-
250	PMM0551	1.9036	1.04816	2.75905	520484	520843	+
924	PMM1542	1.90177	1.72639	2.07715	1479294	1479439	-
887	PMM1588	1.89878	2.45384	1.34371	1517561	1517759	-
936	PMM1532	1.89676	1.51147	2.28206	1473109	1473577	-
86	PMM0208	1.89465	0.588884	3.20041	201395	201553	+
1161	PMM1128	1.89265	1.28984	2.49546	1079268	1079526	-
36	PMM0063	1.88002	1.91883	1.84121	68379	68895	+
950	PMM1523	1.87861	1.14104	2.61617	1462671	1462822	-
1242	asPMM0942	1.87717	0.645478	3.10886	900312	900412	-
584	PMM1344	1.87567	1.74157	2.00976	1295963	1296123	+
979	PMM1489	1.87494	1.67609	2.07379	1426157	1426355	-
1529	PMM0407	1.8707	1.54464	2.19676	386262	386377	-
415	PMED4_11201	1.86855	1.49369	2.24342	948629	948756	+
1736	PMM0022	1.86758	1.19104	2.54412	22775	23125	-
739	PMM1610	1.86189	0.834642	2.88915	1541348	1541474	+
914	PMM1550	1.86097	1.02798	2.69395	1483015	1483062	-
1224	PMED4_11311	1.85735	1.18033	2.53436	955176	955364	-
1406	PMM0599	1.8567	2.44645	1.26694	569410	569610	-
872	PMM1611	1.84858	1.83481	1.86234	1541626	1541759	-
555	PMM1288	1.84121	1.35551	2.32691	1239036	1239203	+
107	PMM0265	1.83966	0.976196	2.70312	255608	255733	+
442	PMM1066	1.83926	1.45093	2.22758	1009223	1009546	+
1625	IGR_PM0228_PMM0229	1.83636	1.33299	2.33974	223719	223849	-
1440	PMM0544	1.83456	1.14526	2.52386	514871	515077	-
270	PMM0627	1.83436	1.36479	2.30392	597039	597203	+
438	PMM1063	1.83246	1.67181	1.99311	1002885	1003031	+
511	PMM1191	1.83211	1.40931	2.25491	1138391	1138504	+
682	PMM1501	1.82869	1.28546	2.37192	1441830	1441988	+
562	PMM1293	1.82843	1.6932	1.96367	1245782	1245977	+
1129	PMM1263	1.82673	1.22877	2.4247	1216805	1216996	-
478	PMM1139	1.82192	1.41062	2.23322	1089510	1089727	+
205	PMM0480	1.81708	0.694612	2.93954	454538	454809	+
1192	PMM1088	1.81594	1.08703	2.54485	1031848	1032054	-
1167	PMM1123	1.81097	0.775511	2.84643	1071886	1072085	-
1639	PMM0213	1.81033	1.48302	2.13764	206737	206929	-
142	16S rRNA	1.81004	1.66303	1.95705	313167	313215	+
679	PMM1498	1.80341	1.04939	2.55743	1438470	1438529	+
582	PMM1341	1.80248	1.08296	2.522	1293688	1293888	+
806	PMM1700	1.80199	1.41251	2.19147	1635525	1635683	+
372	PMM0920	1.80193	1.35758	2.24629	881776	882009	+
1591	PMM0301	1.79913	1.33752	2.26075	286901	287019	-
958	PMM1514	1.79795	2.79008	0.805814	1455885	1456070	-
373	PMM0920	1.79699	1.11712	2.47686	882154	882423	+
1709	PMM0055	1.7946	1.1552	2.43401	58164	58342	-
1239	PMM0945	1.7903	1.89402	1.68657	901897	902058	-
813	PMM1709	1.78766	1.90712	1.66819	1646583	1646761	+
1552	PMM0347	1.78693	1.17227	2.40158	333399	333503	-
1259	PMM0894	1.78306	0.994286	2.57183	857055	857215	-
1130	PMM1262	1.78189	1.19181	2.37198	1216598	1216746	-
262	PMM0601	1.78134	1.30523	2.25744	570968	571169	+
411	PMM0987	1.78046	2.74827	0.812648	941580	941861	+
1385	PMM0661	1.77925	1.26518	2.29332	629102	629298	-
567	PMM1295	1.77838	2.98971	0.567041	1246783	1247067	+
967	PMM1509	1.77345	1.53026	2.01663	1447917	1448026	-
888	PMM1588	1.77097	0.801221	2.74073	1517469	1517555	-
944	PMM1524	1.77022	0.883455	2.65699	1464459	1464627	-
882	PMM1600	1.76855	1.07969	2.45741	1528703	1528888	-
1728	PMM0032	1.7641	1.55255	1.97565	31122	31545	-
1311	PMM0806	1.75679	1.09159	2.422	763957	764060	-
830	PMM1671	1.75663	1.50526	2.00801	1603970	1604242	-
7	PMM0008	1.7538	1.10489	2.40271	10723	10951	+
461	PMM1111	1.75198	1.62812	1.87583	1058728	1058927	+
575	PMM1317	1.74233	1.28639	2.19826	1270157	1270297	+
287	PMED4_07531	1.74096	1.05289	2.42903	658064	658211	+
995	PMM1484	1.73241	1.83182	1.633	1418945	1419196	-
1723	PMM0042	1.73108	1.53804	1.92411	41063	41233	-
1489	PMM0473	1.72596	0.655539	2.79639	450012	450190	-
1727	PMM0035	1.71239	1.08922	2.33556	32462	32604	-
972	PMM1507	1.70813	1.5136	1.90267	1446100	1446394	-
1627	PMM0228	1.70733	1.26132	2.15335	223061	223325	-
143	16S rRNA	1.70474	1.55526	1.85423	313304	313417	+
1686	PMM0115	1.70281	1.87521	1.5304	115582	115709	-
1037	asPMM1432	1.70148	1.82931	1.57366	1369536	1369837	-
74	PMM0149	1.70081	0.655276	2.74634	145388	145513	+
970	PMM1508	1.69847	1.47143	1.9255	1447033	1447196	-
1247	PMM0911	1.69809	0.802313	2.59388	872212	872340	-
248	PMM0550	1.69737	1.21141	2.18333	519968	520169	+
1207	asPMM1064	1.69699	0.918002	2.47599	1005255	1005537	-
1612	PMM0258	1.69456	1.25035	2.13877	248841	249092	-
1417	PMM0578	1.69217	1.13341	2.25093	543163	543294	-
673	PMM1494	1.69085	1.36966	2.01204	1433684	1434049	+
980	PMM1489	1.68927	0.730109	2.64844	1425973	1426082	-
984	PMM1485	1.68828	1.26621	2.11035	1422714	1422864	-
843	PMM1650	1.68793	1.13605	2.23982	1580361	1580649	-
48	PMM0092	1.68598	1.58359	1.78837	96666	96835	+
1442	PMM0544	1.6851	1.21334	2.15687	513616	513842	-
506	PMM1186	1.6832	0.998777	2.36763	1131750	1131917	+
224	asPMM0520	1.67836	1.203	2.15373	491761	491946	+
339	PMM0858	1.67544	1.44066	1.91022	815670	815819	+
1667	PMM0159	1.67408	0.966874	2.38129	154802	154904	-
1268	PMM0867	1.67288	1.56952	1.77624	824142	824276	-
985	PMM1485	1.66582	1.80366	1.52798	1422595	1422705	-
1500	PMM0461	1.66417	0.733089	2.59524	439732	439872	-
1055	PMM1404	1.66301	0.819822	2.5062	1350429	1350664	-
523	PMM1219	1.66291	1.01463	2.31118	1168563	1168710	+
1293	PMM0827	1.65259	1.25844	2.04674	782950	783154	-
556	PMM1288	1.65061	1.27047	2.03076	1239679	1240068	+
861	asPMM1628	1.64723	1.33437	1.96009	1556961	1557145	-
1634	PMM0214	1.64167	1.42495	1.8584	208753	208956	-
634	PMM1434	1.63746	1.18396	2.09097	1371501	1371803	+
889	PMM1581	1.63681	1.00829	2.26532	1512573	1512837	-
73	PMM0146	1.63358	1.06088	2.20628	142670	142764	+
1066	PMM1383	1.6179	1.07696	2.15884	1332786	1332935	-
245	PMM0550	1.61371	1.26147	1.96595	518999	519232	+
1649	PMM0205	1.61116	1.02748	2.19485	197334	197479	-
98	PMM0224	1.61074	1.64397	1.5775	218753	219012	+
1106	PMM1289	1.60545	1.58312	1.62778	1240088	1240498	-
1454	PMM0528	1.60165	2.11755	1.08575	500224	500430	-
1219	Yfr18	1.60028	2.26774	0.932821	972216	972338	-
923	PMM1542	1.59737	0.994953	2.19979	1479471	1479556	-
1548	asPMM0367	1.5962	1.14594	2.04645	349198	349712	-
550	PMM1277	1.59301	2.19929	0.986726	1228974	1229203	+
826	PMM1704	1.59125	1.2751	1.90741	1642253	1642584	-
495	PMED4_13261	1.5903	1.73191	1.44869	1115476	1115691	+
53	PMM0121	1.5865	1.28053	1.89247	119738	119862	+
1237	PMM0946	1.58013	1.03146	2.12881	905610	905723	-
837	PMM1652	1.57797	1.37257	1.78338	1583485	1583665	-
1249	PMM0907	1.57644	1.25943	1.89346	868653	868828	-
690	PMM1512	1.57525	1.64037	1.51013	1452660	1452807	+
1349	PMM0743	1.57514	1.90542	1.24487	705180	705282	-
1158	PMM1146	1.57121	0.56411	2.5783	1099071	1099184	-
1338	PMM0758	1.56973	1.16749	1.97196	720682	720791	-
1626	PMM0228	1.56377	1.31005	1.81749	223369	223518	-
1484	PMM0476	1.5629	0.56361	2.56219	451002	451260	-
599	asPMED4_15451	1.5543	1.4545	1.6541	1319588	1319909	+
144	tRNA-Ile1	1.55277	0.897882	2.20766	314526	314711	+
432	NonePMED4_11791	1.54944	1.75961	1.33928	980269	980500	+
1733	PMM0025	1.54817	1.4816	1.61474	26341	26617	-
641	PMM1439	1.54439	0.907645	2.18114	1377505	1377796	+
170	PMM0370	1.54365	0.930709	2.15658	354388	354513	+
1144	PMM1210	1.54278	0.784974	2.30058	1159870	1160039	-
819	PMM1711	1.54264	1.61648	1.4688	1648722	1649007	-
121	PMM0297	1.53997	1.16181	1.91814	285755	285948	+
1049	asPMM1411	1.5382	1.58548	1.49093	1354277	1354480	-
108	PMM0265	1.53491	1.3348	1.73501	255757	255877	+
1099	PMED4_14671	1.52992	1.77528	1.28457	1252553	1252730	-
862	PMM1625	1.52589	1.10461	1.94717	1554726	1555051	-
1503	PMM0452	1.52572	1.1972	1.85423	431729	431934	-
1616	PMM0251	1.52483	1.11338	1.93628	242026	242235	-
311	PMM0749	1.51925	0.657961	2.38054	710400	710637	+
740	PMM1610	1.51519	0.863818	2.16657	1541500	1541658	+
1146	PMM1205	1.51516	1.59102	1.43929	1152838	1153042	-
1320	PMM0784	1.51076	1.47581	1.54572	746038	746164	-
112	PMM0272	1.50807	1.75104	1.26509	261913	262023	+
840	PMM1652	1.48968	1.59447	1.38489	1582299	1582602	-
1443	PMM0544	1.48758	1.10042	1.87474	513479	513589	-
1452	PMM0530	1.48651	0.692779	2.28024	502432	502560	-
1373	PMM0688	1.48484	1.08441	1.88527	656458	656568	-
328	PMM0769	1.48177	1.10137	1.86216	733400	733812	+
1394	asPMM0646	1.48119	1.13216	1.83022	616941	617159	-
710	asPMM1570	1.48089	1.81756	1.14422	1499643	1499689	+
636	PMM1438	1.47824	1.37038	1.5861	1375801	1376010	+
180	PMM0419	1.47746	1.07431	1.88062	396537	396739	+
1382	PMM0674	1.4774	1.11867	1.83612	642661	642751	-
1321	PMM0784	1.47138	0.747153	2.1956	745735	745933	-
1421	PMM0577	1.47098	1.60613	1.33582	541326	541717	-
922	PMM1542	1.46957	0.979603	1.95954	1479471	1479617	-
1080	PMM1354	1.46663	1.40401	1.52924	1304442	1304611	-
694	PMM1528	1.46649	1.45273	1.48026	1470945	1471202	+
1387	PMM0661	1.4664	1.78501	1.14778	628682	628888	-
1462	PMM0506	1.45856	1.45851	1.45861	479188	479388	-
640	PMM1439	1.4531	1.17234	1.73387	1377256	1377408	+
1145	PMM1205	1.44908	1.09526	1.80289	1153073	1153223	-
913	PMM1551	1.44897	1.33946	1.55847	1483142	1483384	-
501	PMM1180	1.44322	1.74414	1.14231	1128313	1128506	+
1113	PMM1283	1.43902	1.09782	1.78022	1233621	1233828	-
592	PMM1350	1.42734	1.41026	1.44442	1301116	1301365	+
1480	PMM0483	1.42579	1.42446	1.42712	457012	457276	-
1326	PMM0781	1.4238	1.06868	1.77891	743025	743269	-
1353	PMM0743	1.41968	1.0501	1.78927	704302	704629	-
532	PMM1236	1.41903	1.35722	1.48085	1187811	1188019	+
1019	PMM1453	1.41761	1.35448	1.48073	1389028	1389228	-
792	PMM1675	1.4155	1.04284	1.78817	1607499	1607710	+
1438	PMM0545	1.41454	1.26146	1.56763	515322	515495	-
1351	PMM0743	1.40475	0.941632	1.86786	704786	704882	-
1083	PMM1352	1.40197	0.800009	2.00393	1301905	1302141	-
1595	PMM0294	1.39949	0.908706	1.89027	283615	283841	-
1280	PMM0847	1.3988	0.686043	2.11156	805919	806024	-
1658	PMM0169	1.39857	1.00289	1.79424	163331	163653	-
1506	PMM0452	1.39711	0.873738	1.92048	430945	431076	-
122	PMM0298	1.39219	1.44521	1.33917	285954	286103	+
27	PMM0046	1.38894	1.42861	1.34928	49225	49556	+
1287	PMM0831	1.38714	1.14091	1.63337	790052	790211	-
1437	PMM0545	1.38542	1.0455	1.72533	515536	515642	-
1152	PMM1164	1.38445	0.665663	2.10323	1116054	1116275	-
1284	PMM0844	1.38182	0.912238	1.85141	803180	803315	-
671	PMM1494	1.37658	1.52329	1.22986	1431902	1432150	+
1283	PMM0844	1.37405	0.746529	2.00157	803336	803486	-
1684	PMM0131	1.37169	2.05852	0.684849	128138	128231	-
360	asPMM0907	1.37099	1.65545	1.08653	867213	867731	+
1581	PMM0311	1.3659	1.09834	1.63345	298188	298415	-
1233	asPMM0957	1.36362	1.25616	1.47107	915843	916219	-
58	PMM0126	1.35657	1.28449	1.42865	124227	124448	+
1290	PMM0831	1.35514	0.552274	2.15801	787316	787545	-
491	PMM1158	1.35283	0.817581	1.88808	1109409	1109571	+
1376	asPMM0685	1.34648	1.26218	1.43078	653500	653666	-
941	PMM1524	1.34588	0.702146	1.98961	1465310	1465848	-
504	PMM1186	1.34565	1.24373	1.44758	1131307	1131424	+
233	PMM0532	1.34431	1.09032	1.59829	503861	504337	+
1502	PMM0452	1.34165	1.02555	1.65775	432023	432335	-
436	PMM1058	1.33611	1.3348	1.33742	998961	998999	+
1508	PMM0446	1.33391	1.24951	1.41831	425073	425215	-
204	PMM0480	1.33308	0.819081	1.84707	454383	454509	+
910	PMM1552	1.33297	0.940013	1.72593	1484193	1484313	-
1483	PMM0478	1.33147	1.30112	1.36181	452837	452997	-
828	PMM1704	1.33137	1.24315	1.41958	1641317	1641794	-
66	PMM0134	1.32684	1.09367	1.56	132694	132860	+
1013	PMM1456	1.3243	0.964053	1.68454	1390927	1391051	-
1	PMM0001	1.32366	1.10545	1.54187	839	1147	+
427	PMM1030	1.32346	1.43479	1.21213	974207	974267	+
1699	PMM0073	1.3227	0.690777	1.95462	78752	79184	-
2	PMM0002	1.31987	0.840959	1.79878	1329	1476	+
1054	PMM1405	1.31632	1.01888	1.61376	1350679	1350805	-
1638	PMM0214	1.30795	1.2715	1.3444	207226	207401	-
571	PMM1312	1.3059	0.692073	1.91973	1266069	1266362	+
496	PMM1168	1.30446	1.42811	1.1808	1119923	1120417	+
991	PMM1485	1.30283	0.60092	2.00474	1420137	1420291	-
607	PMM1380	1.3013	1.27966	1.32293	1329477	1329632	+
1488	PMM0474	1.30091	1.16544	1.43638	450318	450503	-
1343	PMM0758	1.29943	1.51334	1.08552	719347	719543	-
334	PMM0828	1.29539	0.650826	1.93995	784448	784580	+
494	PMM1158	1.29512	0.874115	1.71613	1109989	1110118	+
796	PMM1680	1.29434	0.408046	2.18063	1613512	1613624	+
917	PMM1546	1.29257	0.829477	1.75567	1481266	1481681	-
678	PMM1498	1.27908	1.04436	1.51381	1438175	1438339	+
375	PMM0920	1.27856	0.925942	1.63118	882653	882842	+
904	PMM1557	1.27856	1.314	1.24312	1486265	1486411	-
492	PMM1158	1.27243	0.901315	1.64354	1109586	1109701	+
10	PMM0013	1.27046	1.02474	1.51618	16542	16727	+
457	PMM1091	1.26745	0.831864	1.70303	1036927	1037197	+
232	PMM0532	1.26635	1.21215	1.32055	503792	503856	+
1075	PMM1374	1.26254	0.548718	1.97637	1322808	1322967	-
1288	PMM0831	1.2533	1.2264	1.28019	789832	789986	-
115	PMM0284	1.25199	1.24164	1.26235	273828	274080	+
1436	PMM0545	1.24986	0.857429	1.64229	515660	515959	-
521	PMM1217	1.24795	0.924069	1.57183	1166436	1166690	+
363	PMM0912	1.24474	0.9783	1.51119	872584	872713	+
1605	PMM0268	1.24357	1.19671	1.29043	258183	258294	-
78	PMM0150	1.24095	1.40687	1.07502	147719	147969	+
410	PMED4_11011	1.23799	0.753528	1.72246	939271	939512	+
1611	PMM0258	1.23644	1.62666	0.846225	249159	249306	-
23	asPMM0043	1.23031	0.841304	1.61932	43306	43457	+
870	PMM1611	1.22901	0.848419	1.6096	1542375	1542686	-
54	PMM0121	1.2274	1.30587	1.14893	119880	119971	+
1236	PMM0947	1.22662	0.547299	1.90594	906860	906978	-
627	PMM1412	1.2195	0.665591	1.77341	1354654	1355106	+
1441	PMM0544	1.21761	0.959784	1.47544	513917	514237	-
975	asPMM1504	1.21594	0.645622	1.78626	1443606	1443833	-
879	PMM1602	1.21385	0.855242	1.57246	1533460	1533760	-
610	PMED4_16701	1.21057	1.60021	0.820926	1332428	1332588	+
1352	PMM0743	1.20916	1.03496	1.38336	704642	704754	-
808	PMM1706	1.20911	1.11153	1.30669	1644561	1644649	+
1509	PMM0445	1.20832	0.928446	1.4882	424464	424764	-
878	PMM1607	1.20734	1.05641	1.35827	1537378	1537956	-
380	PMM0943	1.20472	1.09976	1.30968	901043	901144	+
1601	PMM0274	1.19952	1.23891	1.16012	263093	263306	-
1157	PMM1151	1.19814	1.63378	0.7625	1102795	1102986	-
1478	PMM0483	1.19618	0.92312	1.46924	457793	457924	-
971	PMM1508	1.19535	0.953048	1.43764	1446800	1446988	-
509	PMM1191	1.19367	0.753854	1.63349	1136818	1137018	+
1181	PMM1116	1.19355	0.759115	1.62798	1063132	1063222	-
90	PMM0211	1.18933	1.03043	1.34824	205219	205383	+
1410	PMM0585	1.18857	0.671126	1.70601	552517	552624	-
169	PMM0370	1.18739	0.720338	1.65445	354285	354372	+
84	PMM0195	1.1853	1.1778	1.1928	189000	189173	+
124	PMM0300	1.1836	0.998121	1.36908	286451	286632	+
278	PMM0664	1.18328	0.700925	1.66563	633583	633738	+
565	PMM1294	1.18115	0.729486	1.63281	1246302	1246485	+
1212	PMM1060	1.18019	1.24229	1.11808	999915	1000121	-
1017	PMM1453	1.17889	1.35105	1.00673	1389482	1389648	-
1003	PMM1483	1.17773	0.613338	1.74213	1416768	1416970	-
493	PMM1158	1.17338	0.928529	1.41824	1109730	1109883	+
1377	IG0701r16	1.17222	0.455853	1.88859	653319	653495	-
448	PMM1078	1.17041	0.529705	1.81112	1021636	1021762	+
346	PMM0871	1.16701	0.77292	1.5611	826314	826532	+
1418	PMM0578	1.15805	0.620701	1.69539	542931	543128	-
1696	asPMM0085	1.15408	0.745747	1.56242	91647	91723	-
371	PMM0920	1.15324	0.672145	1.63434	881525	881703	+
174	PMM0405	1.1473	0.498869	1.79573	383579	383697	+
911	PMM1552	1.14101	0.857988	1.42403	1483977	1484178	-
173	PMM0403	1.1395	0.450066	1.82893	381722	381914	+
1313	PMM0802	1.13871	0.923172	1.35426	760778	761047	-
951	PMM1523	1.1382	0.651402	1.625	1462306	1462511	-
919	PMM1544	1.13694	0.912034	1.36185	1480623	1480733	-
226	PMM0525	1.11278	0.752929	1.47263	496192	496432	+
988	PMM1485	1.10943	0.670172	1.54869	1421299	1421566	-
672	PMM1494	1.10668	0.71206	1.50129	1433217	1433422	+
6	PMM0008	1.1063	0.946902	1.2657	10483	10570	+
323	PMM0762	1.10173	0.864462	1.33899	726594	726694	+
1451	PMM0530	1.09905	0.729155	1.46895	502576	502735	-
1471	PMM0496	1.09151	0.63235	1.55066	469813	470047	-
347	PMM0872	1.09071	0.579139	1.60229	828954	829141	+
286	PMED4_07531	1.08933	1.01932	1.15933	657708	657973	+
45	asPMM0090	1.08646	0.744964	1.42795	95219	95318	+
1150	PMM1171	1.08248	0.507412	1.65754	1121457	1121635	-
617	PMED$_15791	1.08144	0.635788	1.52709	1336102	1336232	+
883	PMM1599	1.07714	1.16266	0.991624	1528167	1528346	-
1053	PMM1405	1.0757	0.768935	1.38247	1350867	1351024	-
1656	PMM0191	1.07435	0.812027	1.33668	183230	183548	-
1340	PMM0758	1.07221	0.753213	1.39121	720032	720150	-
942	PMM1524	1.07137	0.71398	1.42876	1464962	1465213	-
1633	PMM0220	1.07038	0.74935	1.39141	214434	214688	-
175	PMM0405	1.06508	0.846295	1.28386	383753	384208	+
574	PMM1315	1.06387	0.775151	1.35259	1268411	1268585	+
825	PMM1704	1.0631	0.776603	1.3496	1642617	1642789	-
877	PMM1607	1.05927	0.871123	1.24741	1537998	1538107	-
1035	asPMM1435	1.05736	1.00454	1.11017	1373456	1373595	-
1250	PMM0907	1.05615	1.2686	0.843699	867683	867818	-
563	PMM1293	1.05495	0.928989	1.18091	1246005	1246127	+
865	PMM1618	1.05129	0.33312	1.76946	1548854	1548976	-
916	PMM1546	1.04848	0.636835	1.46013	1481884	1481989	-
1170	PMED4_12681	1.04391	0.756963	1.33086	1070179	1070357	-
414	PMM0996	1.04281	1.27359	0.812037	948046	948192	+
900	PMM1558	1.04242	0.691935	1.3929	1487266	1487605	-
1526	PMM0407	1.04053	0.943672	1.13739	386879	387185	-
424	PMED4_11711	1.03996	1.09672	0.983195	973213	973386	+
1120	PMM1267	1.03851	1.79554	0.281485	1221616	1221797	-
943	PMM1524	1.03832	0.701924	1.37471	1464697	1464903	-
1314	PMM0801	1.03716	0.71485	1.35946	760746	760866	-
618	PMED4_15791	1.0299	0.692741	1.36705	1336275	1336472	+
1652	PMM0202	1.0274	0.7081	1.34671	195823	196068	-
1671	PMM0153	1.02663	0.874535	1.17873	151200	151361	-
357	PMM0901	1.02556	0.662086	1.38904	864112	864162	+
1482	PMM0478	1.02219	1.21864	0.82575	453006	453140	-
1370	Yfr16	1.02105	0.776281	1.26582	657350	657607	-
1176	PMM1119	1.02051	0.638115	1.4029	1066102	1066258	-
903	PMM1557	1.01903	1.16446	0.873607	1486617	1486786	-
1121	PMM1266	1.0171	0.672803	1.3614	1221068	1221289	-
1292	PMM0831	1.01638	0.910809	1.12195	786147	786386	-
176	PMM0405	1.01287	0.839843	1.1859	384303	384402	+
15	PMM0016	1.00828	0.729369	1.28718	18552	18758	+
145	16S rRNA	1.00817	0.27906	1.73728	314739	314821	+
1708	PMM0055	1.00261	0.994161	1.01106	58498	58663	-
1499	PMM0461	1.00044	0.68827	1.31262	439924	440049	-
374	PMM0920	0.998773	0.929239	1.06831	882503	882616	+
848	PMM1642	0.996891	0.423249	1.57053	1570310	1570419	-
649	PMM1463	0.99485	1.19586	0.793836	1396389	1396508	+
1530	PMM0407	0.993879	0.951906	1.03585	386042	386223	-
379	PMM0942	0.992855	0.855346	1.13036	900292	900462	+
503	PMM1182	0.991859	1.08262	0.901094	1130099	1130299	+
1350	PMM0743	0.988697	0.974434	1.00296	704791	705080	-
404	PMM0974	0.986874	1.17285	0.800898	931075	931281	+
1479	PMM0483	0.986337	1.08837	0.884307	457287	457770	-
898	PMM1564	0.985821	1.12101	0.85063	1491732	1491856	-
1180	PMM1116	0.984639	0.820003	1.14928	1063571	1063770	-
1018	PMM1453	0.984571	0.85307	1.11607	1389291	1389461	-
1470	PMM0496	0.98391	0.947008	1.02081	470104	470215	-
791	PMM1674	0.982568	0.900573	1.06456	1606149	1606375	+
800	PMM1688	0.982456	0.824318	1.14059	1621572	1621843	+
1002	PMM1483	0.981877	0.616055	1.3477	1417293	1417407	-
992	PMM1485	0.976489	0.735562	1.21742	1419802	1420066	-
1496	PMM0465	0.971394	0.424477	1.51831	442717	442844	-
1177	PMM1119	0.970554	0.616058	1.32505	1065948	1066090	-
106	PMM0265	0.966571	0.843881	1.08926	255448	255598	+
1006	PMM1483	0.96422	0.775538	1.1529	1414897	1415107	-
255	PMM0572	0.960821	0.853539	1.0681	538696	539025	+
1576	PMM0315	0.954267	0.753896	1.15464	300913	301559	-
79	PMM0154	0.949655	0.795672	1.10364	151402	151761	+
120	PMM0296	0.943446	1.08242	0.804471	284713	284999	+
746	PMM1623	0.943376	0.583294	1.30346	1552481	1552560	+
133	PMM0325	0.943178	0.923573	0.962783	309783	309969	+
272	PMM0641	0.939501	0.916571	0.96243	610163	610402	+
1267	PMM0867	0.939435	0.894852	0.984018	824281	824600	-
146	23S rRNA	0.938819	0.980604	0.897035	314909	315180	+
1598	PMM0293	0.937868	0.759572	1.11616	282951	283133	-
935	PMM1532	0.935586	0.717269	1.1539	1473584	1473657	-
531	PMM1235	0.935467	0.713155	1.15778	1186961	1187254	+
1084	PMM1352	0.935172	1.07299	0.797353	1301680	1301848	-
193	PMM0451	0.931397	1.1424	0.720393	430146	430282	+
1416	PMM0580	0.928587	0.527421	1.32975	545782	546048	-
804	PMM1697	0.923718	0.680843	1.16659	1633435	1633748	+
458	PMM1098	0.918982	0.841096	0.996869	1042321	1042809	+
1051	PMED4_16131	0.918636	0.718867	1.1184	1353394	1353568	-
965	PMM1509	0.917738	0.296089	1.53939	1448541	1448589	-
422	PMM1028	0.914149	0.824624	1.00367	972737	972963	+
1173	PMM1121	0.913394	0.729129	1.09766	1069123	1069440	-
1122	PMM1265	0.910716	0.794966	1.02647	1219479	1219921	-
854	PMM1634	0.910212	0.372435	1.44799	1561698	1561806	-
331	PMM0804	0.902168	1.01022	0.794115	763335	763544	+
1472	PMM0496	0.896586	0.504316	1.28886	469625	469762	-
893	PMM1575	0.895766	0.399331	1.3922	1503543	1503827	-
1155	PMM1152	0.894489	0.709408	1.07957	1104074	1104354	-
99	PMM0232	0.892575	0.259217	1.52593	225739	225923	+
1001	PMM1483	0.891991	0.797972	0.986011	1417466	1417638	-
1185	PMM1088	0.890537	0.659151	1.12192	1034025	1034624	-
1270	PMM0863	0.890303	0.933955	0.846651	821128	821703	-
68	PMM0142	0.889186	1.23578	0.542595	139036	139147	+
1415	PMM0581	0.886203	0.955082	0.817324	546382	546714	-
1505	PMM0452	0.881474	1.00073	0.762221	431116	431424	-
933	PMM1535	0.880259	0.435797	1.32472	1474908	1475263	-
700	PMM1562	0.878991	0.607756	1.15023	1490618	1490788	+
1701	PMM0073	0.876652	0.796071	0.957233	78000	78332	-
423	PMM1028	0.874452	0.939162	0.809741	973041	973160	+
1419	PMM0577	0.874241	0.4581	1.29038	542137	542463	-
353	PMM0899	0.87391	1.08314	0.664685	861697	861874	+
1166	PMM1123	0.872616	1.02575	0.719486	1072184	1072481	-
130	PMM0318	0.867883	0.760348	0.975418	303250	303520	+
1444	PMM0543	0.865874	0.661069	1.07068	513129	513407	-
782	PMM1662	0.864723	0.809701	0.919745	1594751	1595047	+
1469	PMM0496	0.861986	0.895464	0.828508	470228	470347	-
623	IG1429f3-4	0.860885	0.97851	0.74326	1347799	1348260	+
56	PMM0126	0.858452	0.972016	0.744889	123775	123896	+
1485	PMM0475	0.858238	0.632981	1.0835	450809	450989	-
1434	PMM0545	0.856614	0.590235	1.12299	516220	516420	-
1086	PMM1338	0.856408	0.594894	1.11792	1288782	1288984	-
869	PMM1611	0.853855	0.471261	1.23645	1542754	1542885	-
1420	PMM0577	0.852245	0.538597	1.16589	541926	542113	-
847	PMM1642	0.849323	0.532173	1.16647	1570453	1570533	-
1498	PMM0461	0.845312	0.584526	1.1061	440241	440470	-
966	PMM1509	0.844486	0.546645	1.14233	1448211	1448519	-
983	PMM1485	0.841463	0.755662	0.927264	1422943	1423128	-
1110	PMM1286	0.841076	0.727362	0.95479	1235584	1235771	-
1497	PMM0465	0.838635	0.461128	1.21614	442514	442690	-
147	23S rRNA	0.836432	0.907332	0.765533	315804	316168	+
1539	PMM0378	0.836117	0.451571	1.22066	358426	358612	-
1525	PMM0410	0.835981	0.457888	1.21408	389954	390122	-
355	PMM0900	0.834793	0.841435	0.828151	862360	862550	+
755	PMM1637	0.823563	0.903882	0.743244	1565207	1565295	+
327	PMM0767	0.819871	0.456591	1.18315	731069	731342	+
1024	PMM1450	0.816328	0.642358	0.990297	1386478	1386857	-
1513	PMM0443	0.814178	0.916766	0.71159	422622	422864	-
799	PMM1684	0.813792	0.390492	1.23709	1618013	1618193	+
1650	PMM0204	0.812943	0.625622	1.00026	196657	197141	-
616	IGR_PMED4_15781_PMED4_15791	0.810912	0.804437	0.817387	1335867	1335997	+
1278	asPMM0852	0.80965	0.570006	1.04929	809749	809864	-
1604	PMM0268	0.809129	0.685508	0.932751	258483	258779	-
403	PMM0974	0.808568	0.842778	0.774358	930938	931070	+
962	PMM1509	0.804636	0.389019	1.22025	1449472	1449675	-
321	PMM0762	0.803849	0.388106	1.21959	725484	725591	+
648	PMM1463	0.800051	0.792252	0.80785	1396220	1396381	+
358	PMM0901	0.797534	0.65009	0.944978	864266	864421	+
684	PMM1502	0.796941	0.640443	0.953439	1442216	1442400	+
1064	IGR_PMM1383_PMED4_15721	0.796806	0.586418	1.00719	1333457	1333568	-
605	PMM1379	0.795386	0.614863	0.975909	1327603	1327768	+
1243	PMM0930	0.794812	0.502007	1.08762	890507	891133	-
430	PMM1034	0.793672	0.642322	0.945022	978208	978448	+
1428	asPMM0556	0.791803	0.751547	0.832059	525720	525977	-
726	PMM1601	0.788434	0.848925	0.727943	1532945	1533108	+
1027	PMM1440	0.781674	0.707237	0.85611	1377780	1378034	-
1112	PMM1285	0.775549	0.668587	0.882511	1234790	1234974	-
1371	PMED4_07521	0.773916	0.585202	0.962631	656758	657212	-
1102	PMM1298	0.770896	0.605713	0.93608	1249653	1249726	-
1335	PMM0760	0.770722	0.703856	0.837588	723675	723918	-
637	PMM1438	0.769829	0.608502	0.931156	1376118	1376318	+
1127	PMM1264	0.768537	0.608561	0.928514	1218189	1218301	-
859	PMM1629	0.767621	0.3904	1.14484	1557629	1557774	-
83	PMM0172	0.762171	0.269266	1.25508	166686	166813	+
1029	PMM1437	0.761944	0.829065	0.694822	1375596	1375883	-
976	PMM1500	0.755635	0.559362	0.951907	1438837	1439085	-
615	PMED4_15781	0.75487	0.635616	0.874124	1335700	1335862	+
1575	PMM0315	0.754454	0.733918	0.77499	301876	302126	-
1580	PMM0312	0.753158	0.803645	0.702671	299169	299444	-
1624	PMM0230	0.752967	0.571476	0.934458	225098	225198	-
91	PMM0211	0.749597	0.694703	0.80449	205559	205706	+
140	asPMM0327	0.747616	0.563305	0.931927	312551	312718	+
277	PMED4_07151	0.7471	0.585687	0.908514	628078	628333	+
65	PMM0134	0.74653	0.371508	1.12155	132581	132649	+
508	PMM1190	0.745713	0.639025	0.852401	1136302	1136613	+
683	PMM1501	0.743713	0.758344	0.729081	1442061	1442192	+
190	PMM0447	0.743639	0.740727	0.746551	426134	426302	+
1138	PMM1250	0.743064	0.666682	0.819445	1202222	1202466	-
1327	PMM0776	0.739257	0.473205	1.00531	739166	739505	-
1648	PMM0205	0.738629	0.656385	0.820874	197578	197995	-
1524	PMM0410	0.735989	0.374368	1.09761	390445	390645	-
1005	PMM1483	0.733212	0.348209	1.11822	1415942	1416256	-
1004	PMM1483	0.730108	0.415547	1.04467	1416538	1416732	-
313	PMM0752	0.729815	0.414325	1.0453	712381	712571	+
855	PMM1634	0.72763	0.674058	0.781202	1560834	1561067	-
273	PMM0642	0.727577	0.740029	0.715125	611395	611843	+
1629	PMM0226	0.720035	0.562906	0.877165	220752	220949	-
1473	PMM0496	0.719626	0.553657	0.885594	469368	469603	-
1468	asPMM0497	0.719391	0.433031	1.00575	470410	470581	-
1402	PMM0622	0.715716	0.775633	0.655798	593710	593848	-
1190	PMM1088	0.713029	0.776038	0.650019	1032368	1032628	-
1660	PMM0164	0.711417	0.294752	1.12808	160388	160546	-
918	PMM1545	0.710082	0.660381	0.759783	1480868	1481265	-
1023	PMM1451	0.705772	0.698391	0.713153	1386892	1387268	-
667	PMM1493	0.704202	0.608389	0.800014	1429682	1430056	+
1661	PMM0164	0.700878	0.685958	0.715798	159939	160159	-
383	PMM0955	0.699456	0.456759	0.942154	913537	913717	+
1272	PMED4_09561	0.696819	0.661845	0.731792	814327	814479	-
1596	PMM0293	0.694059	0.87545	0.512667	283492	283603	-
891	PMM1577	0.693365	0.311713	1.07502	1508071	1508256	-
439	PMM1066	0.693043	0.400177	0.985908	1007822	1007959	+
781	PMM1662	0.691386	0.588807	0.793966	1594649	1594746	+
325	PMM0767	0.690997	0.711807	0.670187	730395	730673	+
566	PMM1294	0.687363	0.532595	0.842131	1246491	1246662	+
1263	PMM0878	0.686906	0.298365	1.07545	836970	837158	-
149	23S rRNA	0.686342	0.695191	0.677493	317697	317830	+
1235	PMM0947	0.682855	0.624843	0.740867	906998	907151	-
261	PMM0600	0.682168	0.773166	0.59117	570713	570920	+
4	PMM0003	0.680556	0.680462	0.68065	2072	2257	+
1431	PMM0548	0.679642	0.182576	1.17671	518428	518491	-
526	PMM1229	0.675639	0.610313	0.740966	1181164	1181387	+
318	PMM0754	0.673724	0.793012	0.554436	714534	714733	+
33	PMM0058	0.667233	0.756541	0.577925	63764	63995	+
1501	PMM0460	0.667216	0.471482	0.86295	439523	439727	-
1191	PMM1088	0.662114	0.695055	0.629173	1032068	1032229	-
51	PMM0116	0.661712	0.684946	0.638478	116476	116663	+
701	PMM1562	0.660665	0.742692	0.578639	1491076	1491274	+
1281	PMM0845	0.650348	0.683263	0.617433	804778	804948	-
993	PMM1484	0.650094	0.435631	0.864557	1419640	1419771	-
1221	asPMM1006	0.648335	0.566805	0.729864	957551	958308	-
530	PMM1234	0.646378	0.480538	0.812219	1186817	1186955	+
963	PMM1509	0.644979	0.646563	0.643394	1448908	1449238	-
354	PMM0899	0.641564	0.435729	0.847398	862183	862347	+
928	PMM1537	0.638477	0.608867	0.668086	1476460	1476733	-
1486	PMM0475	0.638051	0.335979	0.940123	450635	450762	-
989	PMM1485	0.634548	0.723107	0.545989	1420914	1421109	-
55	tRNA-Asn1	0.631813	0.126009	1.13762	122891	123023	+
1433	PMM0546	0.631359	0.500215	0.762504	516668	516945	-
604	PMED4_15631	0.631349	0.567534	0.695164	1327293	1327445	+
940	PMM1524	0.628596	0.382272	0.874921	1465852	1465956	-
549	PMM1276	0.625517	0.710781	0.540252	1228821	1228922	+
14	PMM0016	0.621186	0.521863	0.720509	18264	18522	+
1126	PMM1264	0.619224	0.295268	0.943179	1218357	1218536	-
1574	PMM0315	0.618866	0.721531	0.5162	302323	302500	-
1307	PMM0814	0.617308	0.598432	0.636184	771498	771855	-
934	PMM1534	0.617141	0.441859	0.792423	1474718	1474863	-
1577	PMM0313	0.612085	0.608771	0.615399	300594	300902	-
860	PMM1629	0.611998	0.377077	0.846919	1557297	1557500	-
1271	tRNA-Met1	0.608532	0.0307111	1.18635	819729	819792	-
624	IGR_PMM1402_PMED4_16021	0.606039	0.848046	0.364033	1348401	1348474	+
982	PMM1485	0.60419	0.32538	0.883	1423166	1423424	-
600	PMED4_15491	0.603813	0.356693	0.850934	1321000	1321218	+
915	PMM1548	0.603752	0.532199	0.675304	1482419	1482628	-
603	PMED4_15621	0.603641	0.459831	0.74745	1327173	1327236	+
1547	PMED4_03961	0.602018	0.461831	0.742205	349867	350073	-
818	PMM1711	0.601293	0.364614	0.837972	1649117	1649255	-
9	PMM0013	0.600846	0.260454	0.941239	15995	16308	+
16	PMM0016	0.598972	0.564659	0.633285	18780	18968	+
203	PMM0477	0.598935	0.545201	0.652669	452128	452562	+
305	PMED4_08251	0.598104	0.57491	0.621299	702326	702519	+
1111	PMM1285	0.594534	0.498253	0.690816	1235016	1235228	-
1654	PMM0201	0.594464	0.459425	0.729503	194922	195155	-
1016	PMM1454	0.592804	0.707781	0.477826	1389695	1389807	-
1015	PMM1454	0.591806	0.599704	0.583908	1389856	1390051	-
790	PMM1673	0.590903	0.356902	0.824903	1605884	1606057	+
276	IGR_Yfr6_PMED4_07141	0.589716	0.326976	0.852457	627434	627665	+
1631	PMM0226	0.588517	0.56723	0.609805	220088	220197	-
1389	yfr6	0.585874	0.584437	0.587312	627742	628092	-
312	PMM0751	0.584904	0.497453	0.672354	712049	712344	+
268	PMM0619	0.582888	0.471043	0.694734	591387	591603	+
990	PMM1485	0.582456	0.577303	0.587608	1420713	1420877	-
1375	asPMED4_07431	0.581745	0.761749	0.401741	653763	654043	-
1033	PMM1436	0.580879	0.426641	0.735118	1374020	1374125	-
155	PMM0338	0.576222	0.723195	0.429249	326990	327181	+
1065	PMM1383	0.575582	0.714325	0.436838	1333193	1333412	-
441	PMM1066	0.573366	0.45535	0.691381	1008479	1008593	+
1578	PMM0312	0.572954	0.487578	0.658329	300120	300263	-
467	PMM1118	0.571262	0.722006	0.420519	1064471	1064615	+
1012	PMM1457	0.571035	0.232888	0.909183	1391767	1391911	-
1570	asPMM0325	0.569745	0.407485	0.732004	309755	309907	-
359	PMM0903	0.567587	0.36051	0.774664	865561	866039	+
1128	PMM1264	0.565404	0.437488	0.69332	1218037	1218146	-
1653	PMM0202	0.563949	0.32376	0.804139	195572	195780	-
1384	PMM0661	0.562437	0.395919	0.728956	629863	629989	-
803	PMM1697	0.561959	0.569998	0.553921	1632607	1632857	+
1014	PMM1456	0.561001	0.540366	0.581636	1390347	1390704	-
317	PMM0754	0.559782	0.587174	0.53239	714252	714484	+
890	PMM1578	0.558774	0.345385	0.772162	1508429	1508605	-
148	23S rRNA	0.552289	0.612967	0.49161	316966	317196	+
939	PMM1524	0.552081	0.369754	0.734408	1466353	1466582	-
952	PMM1523	0.5513	0.216164	0.886437	1461871	1461987	-
326	PMM0767	0.550846	0.423786	0.677905	730754	731062	+
329	PMM0769	0.548766	0.55806	0.539473	733817	734180	+
1200	PMM1075	0.548271	0.522082	0.574459	1019150	1019437	-
1213	PMM1055	0.546246	0.291896	0.800595	997179	997328	-
315	PMM0753	0.541777	0.467418	0.616135	713788	713991	+
1201	PMM1075	0.540909	0.406451	0.675368	1018438	1018812	-
1651	PMM0203	0.540629	0.432588	0.64867	196073	196292	-
857	PMM1630	0.53912	0.301969	0.77627	1559155	1559363	-
1519	PMM0418	0.53593	0.516167	0.555694	396321	396575	-
596	PMM1365	0.530472	0.687704	0.373239	1313103	1313166	+
1227	asPMED4_11011	0.529478	0.718625	0.34033	939174	939298	-
64	PMM0134	0.526583	0.376227	0.676938	132294	132402	+
824	PMM1704	0.525848	0.380423	0.671273	1642909	1643175	-
1034	PMM1436	0.524215	0.326795	0.721636	1373678	1373921	-
330	PMM0804	0.521887	0.556622	0.487152	762989	763314	+
378	PMM0941	0.520118	0.467217	0.57302	899973	900275	+
1277	PMM0853	0.518208	0.304998	0.731418	810082	810247	-
901	PMM1558	0.511416	0.537926	0.484906	1487082	1487161	-
1125	PMM1264	0.510437	0.691497	0.329378	1218543	1218664	-
1572	PMM0320	0.507162	0.457043	0.557281	305094	305438	-
1573	PMM0315	0.505245	0.548373	0.462117	302508	302638	-
67	PMM0135	0.504866	0.502516	0.507217	133387	133597	+
254	PMM0552	0.500882	0.473342	0.528422	522970	523244	+
242	PMM0547	0.495416	0.208861	0.781971	517535	517670	+
863	PMM1625	0.489715	0.360951	0.618479	1554192	1554543	-
356	PMM0901	0.488465	0.31935	0.65758	863789	864162	+
831	PMM1668	0.487882	0.477482	0.498283	1601279	1601425	-
1186	PMM1088	0.481536	0.386528	0.576545	1033629	1034002	-
1274	PMM0856	0.474438	0.276206	0.672671	812947	813305	-
1254	PMM0897	0.47441	0.30405	0.64477	860485	860618	-
827	PMM1704	0.466456	0.375351	0.557561	1641976	1642247	-
1189	PMM1088	0.46497	0.553327	0.376613	1032665	1032774	-
994	PMM1484	0.464318	0.47032	0.458316	1419230	1419434	-
253	PMM0552	0.461401	0.410986	0.511816	522675	522777	+
234	PMM0533	0.460476	0.324472	0.59648	505251	505367	+
964	PMM1509	0.451577	0.293235	0.609919	1448541	1448793	-
1188	PMM1088	0.447665	0.415202	0.480128	1032817	1033000	-
1630	PMM0226	0.446384	0.366351	0.526418	220293	220493	-
49	asPMM0094	0.443649	0.579929	0.307369	97178	97374	+
1567	PMM0328	0.442207	0.511913	0.3725	318842	319044	-
1405	PMM0605	0.441204	0.415575	0.466833	574800	574983	-
1579	PMM0312	0.440654	0.444978	0.436329	299693	299904	-
263	PMM0602	0.436777	0.254926	0.618628	572012	572170	+
745	PMM1623	0.436408	0.401274	0.471542	1552370	1552479	+
1154	PMM1152	0.43602	0.322341	0.549699	1104398	1104673	-
93	PMM0219	0.43517	0.430426	0.439914	214111	214277	+
612	PMM1385	0.431819	0.305261	0.558376	1334588	1334781	+
480	PMM1150	0.429755	0.26085	0.59866	1101406	1101643	+
912	PMM1551	0.422525	0.361379	0.483672	1483472	1483579	-
1285	PMM0843	0.421388	0.367447	0.475329	802785	802959	-
864	PMM1625	0.418813	0.215162	0.622463	1553434	1553580	-
613	PMM1385	0.417667	0.272509	0.562824	1334787	1334916	+
1445	PMM0543	0.416445	0.490765	0.342124	512925	513113	-
1026	PMM1441	0.41489	0.326662	0.503118	1378103	1378382	-
1010	PMM1479	0.411745	0.248978	0.574512	1411413	1411588	-
1124	PMM1264	0.410271	0.428226	0.392316	1218684	1218855	-
201	PMM0477	0.408376	0.389181	0.427571	451444	451842	+
1566	PMM0329	0.407413	0.41573	0.399095	319058	319330	-
849	PMM1639	0.40539	0.38673	0.42405	1566727	1567119	-
1273	PMM0856	0.404323	0.173587	0.635059	813474	813605	-
853	PMM1634	0.403937	0.379777	0.428097	1562265	1562397	-
316	PMM0754	0.399888	0.412879	0.386897	714110	714246	+
794	PMM1678	0.396242	0.39729	0.395195	1611595	1611711	+
1334	PMM0760	0.391546	0.396613	0.386478	724019	724174	-
1031	PMM1436	0.390533	0.360238	0.420829	1374653	1374941	-
856	PMM1631	0.39036	0.43407	0.346649	1559627	1559859	-
1187	PMM1088	0.379389	0.377589	0.38119	1033059	1033515	-
481	PMM1150	0.377172	0.27057	0.483774	1101738	1101848	+
902	PMM1558	0.371282	0.354696	0.387869	1486902	1487058	-
1197	PMM1080	0.36314	0.316557	0.409723	1023053	1023131	-
34	PMM0062	0.359078	0.432438	0.285719	67576	67695	+
1123	PMM1264	0.358857	0.310084	0.40763	1218863	1219045	-
823	PMM1704	0.35373	0.253669	0.45379	1643213	1643414	-
479	PMM1149	0.348843	0.201914	0.495773	1101169	1101400	+
1032	PMM1436	0.341214	0.316889	0.365538	1374469	1374647	-
681	PMM1501	0.340709	0.385513	0.295905	1440715	1440896	+
1446	PMM0543	0.326721	0.317626	0.335816	512716	512831	-
1521	PMED4_04601	0.322447	0.0976563	0.547238	395573	395883	-
1030	PMM1436	0.320757	0.400837	0.240677	1375002	1375188	-
150	16S rRNA	0.31575	0.204636	0.426863	318010	318183	+
202	PMM0477	0.30489	0.372886	0.236895	451876	452070	+
780	PMM1661	0.303942	0.355282	0.252603	1594447	1594596	+
1022	PMM1451	0.294253	0.37039	0.218116	1387420	1387733	-
475	PMM1135	0.267014	0.286432	0.247596	1085635	1085832	+
1537	PMED4_04121	0.265918	0.186192	0.345643	358767	358825	-
35	PMM0063	0.263788	0.225183	0.302394	67817	67966	+
1301	tRNA-Met2	0.262338	0.0578132	0.466863	776387	776503	-
1253	tRNA-Ser3	0.22973	0.0544487	0.405012	861141	861251	-
1538	IG0390r20-22	0.221168	0.245019	0.197316	358617	358761	-
1487	tRNA-Trp1	0.1921	0.107178	0.277023	450518	450568	-
789	PMM1673	0.188668	0.227114	0.150222	1605727	1605845	+
1095	asPMM1310	0.180594	0.0476945	0.313493	1263265	1263478	-
431	IGR_PMED4_11781_PMED4_11791	0.172292	0.0879147	0.256668	979892	980073	+
846	PMM1643	0.154142	0.0324295	0.275855	1570751	1570922	-
829	tRNA-Val2	0.143697	0.0745485	0.212846	1617343	1617456	-
104	PMM0263	0.134044	0.110641	0.157446	253974	254124	+
161	Yfr8	0.108957	0.0574546	0.16046	340001	340236	+
160	Yfr8	0.0855743	0.0532851	0.117863	339949	339994	+
279	PMM0683	0.0679797	0.040603	0.0953564	652510	652750	+
728	rnpB	0.0340197	0.00701272	0.0610268	1533929	1534080	+
1711	tmRNA	0.0125507	0.00725216	0.0178493	56353	56637	-
