# Supplementary material for: Interplay and Targetome of the Two Conserved Cyanobacterial sRNAs Yfr1 and Yfr2 in Prochlorococcus MED4
Source: Sci Rep. 2019 Oct 4;9:14331. doi: 10.1038/s41598-019-49881-9 (PMC6778093; doi:10.1038/s41598-019-49881-9)
Supplement: Supplementary file 5 — Supplementary Information [file 41598_2019_49881_MOESM5_ESM.xlsx]

## Sheet: Sheet1
peak ID	gene ID	enrichment factor	start of peak	end of peak	strand
142	PMM0487	46.1282	459934	460182	+
656	PMM1124	38.9096	1074233	1074345	-
929	PMM0131	38.3359	129881	130082	-
611	PMM1346	28.2986	1297274	1297553	-
657	PMM1124	27.5898	1073720	1074224	-
191	PMM0663	26.4748	632426	632624	+
829	PMM0455	25.6245	434716	434965	-
20	PMM0056	23.5085	58943	59307	+
255	RNA_7	21.3509	914353	914490	+
192	PMM0667	19.2468	635879	636136	+
895	PMM0241	18.887	235156	235285	-
341	PMM1379	16.6759	1328161	1328529	+
612	PMM1346	15.827	1297018	1297130	-
85	asPMM0306	15.6928	294334	294554	+
886	PMM0285	15.4671	274674	274969	-
129	PMM0470	15.4618	446299	446418	+
50	PMM0152	13.4603	149930	150067	+
773	PMM0746	13.3493	707728	707835	-
256	RNA_7	13.2551	914508	914668	+
635	PMM1278	13.0131	1229650	1229764	-
231	PMM0879	12.779	840682	840849	+
729	PMM0862	12.608	820299	820689	-
715	asPMM0899	11.7416	861534	861724	-
609	PMM1369	11.5182	1315424	1315629	-
190	PMM0663	11.2491	632255	632418	+
699	PMM0960	10.6384	917692	917884	-
919	PMM0178	10.624	172960	173362	-
172	PMM0591	10.54	559486	559626	+
7	PMM0013	10.4085	16533	16751	+
51	PMM0152	10.3521	150122	150348	+
199	PMM0706	10.2956	670768	670915	+
30	PMM0102	10.0393	106071	106205	+
269	asPMM1062	10.0063	1001103	1001213	+
391	PMM1645	9.97727	1572849	1573111	+
918	PMM0188	9.96514	180599	180927	-
234	PMM0893	9.75918	856452	856586	+
197	yfr3	9.73551	654564	654645	+
894	PMM0241	9.73027	235477	235588	-
196	asIG0702r18-21	9.62808	654507	654645	+
876	PMM0312	9.57132	299441	299628	-
906	PMM0214	9.42359	207208	207400	-
693	PMED4_11591	9.24976	968690	968775	-
377	PMM1512	9.22437	1454330	1454904	+
115	yfr2	9.05759	346822	346999	+
762	PMM0775	9.04133	739217	739420	-
927	PMM0143	9.03977	140057	140260	-
717	PMM0897	8.94666	860825	861017	-
123	asPMM0435	8.6456	413481	413649	+
148	PMM0525	8.22822	497251	497357	+
905	PMM0214	8.1792	207534	208095	-
446	PMM1634	7.87641	1562714	1562916	-
120	yfr4	7.74225	383384	383536	+
4	PMM0010	7.60648	12088	12285	+
79	PMM0284	7.49891	273312	273487	+
5	PMM0010	7.3992	12298	12616	+
756	PMM0789	7.38798	750783	751023	-
926	PMM0143	7.36764	140298	140429	-
41	PMM0135	7.34676	133690	133955	+
249	PMM0937	7.31074	895524	895906	+
244	PMM0912	7.26117	872864	873041	+
896	PMM0241	7.18601	234964	235151	-
727	PMM0867	7.1244	823321	823509	-
355	PMM1443	7.11717	1380708	1380812	+
907	PMM0213	7.06276	206984	207141	-
143	PMM0487	7.05849	460328	460450	+
17	PMM0046	6.88849	49320	49525	+
374	PMM1512	6.80263	1451114	1451285	+
627	PMM1286	6.75355	1236218	1236363	-
58	PMM0195	6.74982	189282	189823	+
179	PMM0619	6.7331	591387	591649	+
165	PMM0553	6.71175	524194	524306	+
177	PMM0619	6.70346	590175	590335	+
47	PMM0150	6.70067	147468	147966	+
724	PMM0873	6.68943	830496	830651	-
937	PMM0055	6.64272	58667	58719	-
624	PMM1287	6.58539	1237182	1237382	-
610	PMM1348	6.54176	1298418	1298565	-
119	PMM0371	6.5147	354946	355355	+
233	PMM0893	6.49769	855990	856440	+
649	PMM1205	6.41248	1152838	1153047	-
427	PMM1670	6.39628	1602658	1602771	-
200	PMM0706	6.22584	670965	671276	+
130	PMM0470	6.0714	446544	446791	+
797	PMM0584	6.02846	549811	550360	-
144	PMM0494	6.02112	467267	467508	+
784	PMM0671	5.99803	638653	638815	-
728	PMM0866	5.98004	822292	822545	-
318	PMM1282	5.91922	1232435	1232633	+
709	PMM0923	5.915	884196	884360	-
19	PMED4_00571	5.90768	58782	58922	+
335	PMM1356	5.90331	1305748	1306028	+
893	PMM0241	5.89043	235599	235717	-
60	PMM0211	5.87033	205349	205761	+
229	asRNA_26	5.78946	819695	819804	+
590	PMED4_16121	5.67897	1353055	1353324	-
313	PMM1234	5.61942	1186234	1186694	+
634	PMM1279	5.51057	1229776	1230196	-
900	PMM0226	5.49455	220969	221165	-
694	PMM1004	5.46126	955871	956084	-
216	PMM0769	5.38696	733807	734225	+
688	PMM1054	5.36942	996225	996427	-
645	PMM1255	5.33919	1207112	1207423	-
78	PMM0279	5.29648	268945	269103	+
795	PMM0633	5.28944	602725	602905	-
404	PMM1678	5.28485	1611476	1611581	+
632	PMM1283	5.26617	1232987	1233124	-
917	PMM0194	5.22041	188335	188547	-
52	PMM0152	5.18336	150386	150632	+
651	PMM1202	5.1462	1149992	1150176	-
264	PMM1022	5.04225	967795	967946	+
27	PMM0076	5.02137	81110	81367	+
16	PMM0046	4.96984	48995	49195	+
417	PMM1707	4.93476	1644884	1645166	-
785	PMM0671	4.93405	638440	638611	-
276	PMM1090	4.90582	1035249	1035426	+
189	PMM0663	4.89071	631889	632015	+
15	PMM0044	4.81847	45311	45676	+
696	PMM0963	4.77697	922831	922968	-
646	asPMM1231	4.75985	1183265	1183427	-
42	PMM0135	4.73141	133960	134193	+
243	PMM0912	4.71762	872698	872808	+
6	PMM0013	4.69832	15811	16211	+
178	PMM0619	4.63736	590342	590986	+
608	PMM1369	4.62519	1315701	1315940	-
12	PMM0023	4.62079	24072	24445	+
535	PMM1505	4.58323	1444780	1445102	-
637	PMM1265	4.58235	1219810	1219951	-
381	PMM1569	4.54958	1498135	1498284	+
131	PMM0471	4.5236	447069	447178	+
362	PMM1494	4.47268	1430290	1430566	+
32	PMM0124	4.40548	121860	122037	+
209	PMM0754	4.33003	714532	714794	+
49	PMM0152	4.27733	149545	149733	+
114	PMM0356	4.22799	340620	340753	+
360	PMM1466	4.22337	1398858	1399198	+
296	PMM1176	4.20651	1124115	1124237	+
118	PMM0371	4.20451	354772	354941	+
126	PMM0437	4.09123	417132	417471	+
464	PMM1622	4.08219	1550879	1551339	-
232	PMM0893	4.06516	855653	855910	+
628	PMM1286	4.00197	1235587	1235784	-
698	PMM0960	3.98915	917960	918124	-
324	PMM1300	3.97737	1251252	1251578	+
935	PMM0072	3.93163	77056	77316	-
673	PMM1088	3.90324	1033006	1033980	-
297	PMM1176	3.90285	1124172	1124237	+
67	PMM0238	3.85914	231392	231677	+
176	PMM0619	3.80596	589916	590137	+
132	PMM0472	3.80329	447322	447499	+
850	PMM0384	3.79893	364655	364874	-
548	PMM1485	3.77125	1420781	1421315	-
936	PMM0065	3.75929	70676	70875	-
932	PMM0096	3.71886	98558	98739	-
208	PMM0754	3.69928	714084	714260	+
665	PMM1120	3.67363	1065275	1066306	-
816	PMM0522	3.66798	493757	493968	-
543	PMM1485	3.66209	1422596	1422699	-
675	PMM1088	3.66111	1032367	1032828	-
311	PMM1229	3.65262	1181108	1181388	+
833	PMM0452	3.63342	430950	431605	-
654	PMM1129	3.52907	1080213	1080419	-
168	PMM0556	3.52225	525449	525683	+
881	PMM0301	3.51724	287211	287376	-
885	PMM0293	3.51435	283133	283241	-
903	PMM0214	3.49003	208771	208951	-
786	PMM0666	3.48701	635061	635265	-
537	asPMM1502	3.48119	1442598	1442705	-
11	PMM0017	3.47703	19309	19590	+
702	PMM0946	3.42685	905751	905940	-
940	PMM0054	3.41037	58003	58152	-
851	PMM0384	3.39693	364626	364736	-
710	PMM0919	3.37859	880612	880999	-
478	asPMM1562	3.37624	1491258	1491495	-
117	PMM0371	3.36635	354591	354717	+
84	PMM0305	3.36248	293989	294099	+
613	PMM1342	3.35677	1294655	1295060	-
711	PMM0919	3.34643	880354	880461	-
798	PMM0577	3.34572	542292	542455	-
188	PMM0659	3.34514	625929	626056	+
848	PMM0385	3.33829	366427	366534	-
223	PMM0825	3.32622	779632	779753	+
21	PMM0057	3.28845	59525	59772	+
931	PMM0131	3.28574	128143	128505	-
356	PMM1444	3.27242	1380873	1381022	+
882	PMM0301	3.26073	287073	287200	-
383	PMM1601	3.25926	1531212	1531382	+
68	PMM0238	3.25896	231690	231854	+
281	PMM1109	3.23707	1057838	1057994	+
454	PMM1630	3.23269	1558655	1558939	-
325	PMM1301	3.23188	1253556	1253859	+
107	PMM0338	3.22779	326987	327196	+
755	PMM0793	3.21921	753587	753700	-
88	PMM0318	3.18483	303559	303756	+
277	PMM1092	3.18413	1037519	1037655	+
147	PMM0525	3.14178	496586	496752	+
938	PMM0055	3.13413	58522	58662	-
73	PMM0263	3.12501	253918	254126	+
669	PMM1114	3.11757	1059988	1060132	-
401	PMM1672	3.11043	1605394	1605513	+
351	PMM1435	3.10868	1373303	1373511	+
56	PMM0185	3.09467	176435	176630	+
692	yfr5	3.07413	972093	972249	-
375	PMM1512	3.03941	1452358	1452835	+
705	PMM0930	3.01148	890871	891103	-
312	PMM1234	3.00797	1185994	1186102	+
796	PMM0584	3.00087	550891	551229	-
34	PMM0126	2.99043	123518	124110	+
218	PMM0778	2.98553	740499	740806	+
865	as23S rRNA	2.97868	316550	316764	-
279	PMM1093	2.95415	1038294	1038521	+
815	PMM0522	2.94771	494079	494214	-
742	PMM0843	2.94294	801746	801990	-
407	PMM1689	2.93204	1624086	1624366	+
925	PMM0144	2.91428	140440	140825	-
251	PMM0942	2.90484	900353	900620	+
80	PMM0291	2.88245	281713	281847	+
812	PMM0543	2.86993	512871	513077	-
425	PMM1682	2.86037	1616362	1616675	-
650	PMM1204	2.81277	1152056	1152274	-
592	PMM1403	2.81087	1349579	1349741	-
834	asPMM0451	2.80989	430055	430248	-
647	PMM1206	2.80659	1153991	1154321	-
704	PMM0930	2.79903	891348	891473	-
661	PMED4_12681	2.79613	1070183	1070412	-
378	PMM1561	2.78533	1489477	1489692	+
708	PMM0929	2.78186	890127	890259	-
904	PMM0214	2.77995	208279	208606	-
46	PMM0149	2.77704	146364	146647	+
224	PMM0829	2.76586	784309	784673	+
310	asPMM1210	2.75378	1160311	1160466	+
328	PMM1313	2.75133	1265936	1266787	+
589	PMED4_16131	2.74582	1353329	1353689	-
304	PMM1190	2.73325	1136332	1136615	+
723	asPMM0876	2.73257	832291	832411	-
819	PMM0507	2.69612	479396	479617	-
14	PMM0044	2.68839	45158	45284	+
663	PMM1121	2.68718	1069124	1069475	-
671	PMM1096	2.68337	1040732	1040892	-
920	PMM0164	2.68217	160274	160383	-
382	PMM1601	2.67138	1531060	1531169	+
393	PMM1656	2.66543	1587691	1587892	+
875	PMM0312	2.65598	299714	299940	-
463	PMM1622	2.65057	1552101	1552310	-
309	asPMM1207	2.65054	1156298	1156427	+
278	PMM1092	2.65033	1038162	1038276	+
397	PMM1665	2.63496	1596887	1597421	+
689	PMM1050	2.61585	993369	993494	-
580	PMM1431	2.59026	1369173	1369353	-
416	PMM1707	2.57573	1645217	1645495	-
66	Yfr25	2.55553	229326	229596	+
564	PMM1457	2.55489	1391494	1391616	-
280	PMM1093	2.55211	1038536	1038828	+
57	PMM0195	2.54735	188852	189160	+
406	PMM1689	2.53216	1623607	1623752	+
880	PMM0301	2.52978	287406	287707	-
879	PMM0304	2.52785	290882	291183	-
141	PMM0486	2.51881	459774	459911	+
946	PMM0005	2.50443	7489	7678	-
156	PMM0533	2.50125	504573	504765	+
899	PMM0226	2.49911	221171	221293	-
159	PMM0542	2.48531	511850	512264	+
350	PMM1434	2.45952	1373000	1373298	+
911	PMM0203	2.45585	196074	196363	-
155	PMM0533	2.43823	504415	504568	+
897	PMM0234	2.43733	227169	227403	-
440	PMM1649	2.43065	1578304	1578421	-
820	PMM0506	2.42962	479193	479391	-
449	PMM1634	2.40291	1562067	1562178	-
373	PMM1512	2.38466	1450887	1451024	+
154	PMM0531	2.38234	502941	503212	+
235	PMM0899	2.37299	862185	862317	+
685	PMM1055	2.36712	997213	997359	-
180	PMM0623	2.36545	594672	594782	+
741	PMM0843	2.36159	802051	802161	-
901	PMM0226	2.35927	220770	220951	-
666	PMM1119	2.33078	1065018	1065248	-
462	PMM1625	2.32338	1553435	1553663	-
562	PMM1481	2.30898	1413591	1413703	-
625	PMM1286	2.30841	1236653	1236786	-
376	PMM1512	2.29867	1453429	1453859	+
316	PMM1258	2.26778	1211943	1211998	+
451	PMM1634	2.26665	1561169	1561500	-
670	PMM1106	2.25936	1056032	1056223	-
127	PMM0449	2.25893	428195	428394	+
447	PMM1634	2.25807	1562466	1562663	-
314	PMM1234	2.25711	1186816	1186990	+
175	PMM0602	2.24869	571983	572206	+
743	PMM0842	2.21779	800196	800510	-
854	PMM0378	2.2121	358425	358611	-
298	PMM1176	2.19589	1124243	1124416	+
664	PMM1121	2.17619	1068226	1068697	-
877	PMM0312	2.1698	299172	299373	-
230	PMM0871	2.16527	828783	828941	+
18	PMM0050	2.16258	52802	52923	+
428	PMM1668	2.15033	1598895	1599390	-
246	PMM0912	2.14929	873729	873912	+
184	PMM0642	2.13435	611228	611421	+
371	PMM1498	2.12881	1437693	1437895	+
732	asPMM0854	2.11975	811530	811705	-
359	PMM1463	2.11941	1396056	1396573	+
215	PMM0769	2.11584	733519	733792	+
860	asPMM0346	2.11446	332997	333107	-
674	PMM1088	2.09779	1032881	1032997	-
86	PMM0316	2.09467	302701	302962	+
840	PMM0445	2.06948	423536	423675	-
623	asPMM1288	2.06465	1239739	1239886	-
424	PMM1683	2.05638	1617045	1617213	-
37	PMM0132	2.05506	130245	130608	+
835	asPMM0450	2.04267	429617	429765	-
410	PMM1703	2.03912	1640438	1640706	+
438	PMM1649	2.03099	1578908	1579144	-
542	PMM1485	2.02925	1422744	1422859	-
59	PMM0211	2.02883	205102	205341	+
726	PMM0867	2.01665	823571	823750	-
686	PMM1055	2.01301	996835	997004	-
212	PMM0765	2.01233	729266	729557	+
307	PMM1191	2.01137	1138399	1139001	+
916	PMM0200	2.00827	194663	194905	-
160	PMM0547	2.00382	517356	517560	+
799	PMM0576	1.99592	540822	541165	-
441	asPMM1645	1.99578	1573328	1573493	-
793	asPMM0640	1.96722	608796	608965	-
203	PMM0740	1.94766	702324	702432	+
536	PMM1505	1.94403	1444619	1444775	-
152	PMM0526	1.94185	498956	499089	+
640	PMM1264	1.938	1218864	1219344	-
697	PMM0961	1.91944	918897	919080	-
151	PMM0526	1.9171	498729	498907	+
166	PMM0554	1.91172	524566	524863	+
48	PMM0150	1.9116	148165	148339	+
125	PMM0436	1.90827	416610	416811	+
28	PMM0085	1.89524	91105	91397	+
930	PMM0131	1.87204	128526	128812	-
319	PMM1288	1.87073	1239599	1239849	+
150	PMM0526	1.85702	498450	498720	+
274	PMM1067	1.85472	1009595	1009890	+
106	PMED4_04391	1.84138	326599	326907	+
369	PMM1498	1.84129	1437356	1437545	+
626	PMM1286	1.83622	1236408	1236646	-
213	PMM0767	1.82191	730321	730672	+
544	PMM1485	1.81116	1422245	1422591	-
334	PMM1356	1.80723	1305177	1305471	+
687	PMM1055	1.7802	996518	996811	-
439	PMM1649	1.77974	1578656	1578837	-
24	PMM0063	1.77837	67726	68014	+
825	PMM0473	1.76636	449651	449782	-
811	PMM0543	1.76576	513150	513462	-
765	asPMM0765	1.7646	729076	729194	-
866	as23S rRNA	1.76269	315074	315446	-
75	PMM0265	1.75504	255731	255901	+
614	PMM1338	1.74954	1288895	1289126	-
769	PMM0758	1.74446	720169	720419	-
914	PMM0201	1.73574	195202	195390	-
45	PMM0149	1.73275	145545	145765	+
247	PMM0913	1.70833	874031	874242	+
361	PMM1488	1.69279	1425991	1426144	+
315	PMM1236	1.67334	1187682	1188020	+
153	PMM0526	1.67329	499145	499326	+
405	PMM1679	1.67316	1611602	1612069	+
122	PMM0406	1.66729	385091	385402	+
837	PMM0445	1.6613	424342	424455	-
892	PMM0250	1.66028	241304	241645	-
100	23S rRNA	1.65784	315792	316169	+
161	PMM0549	1.65095	518677	518872	+
758	PMM0785	1.63762	746933	747174	-
706	PMM0930	1.63627	890760	890866	-
308	asPMM1203	1.62372	1151351	1151553	+
194	PMM0676	1.6218	644555	644955	+
460	PMM1625	1.60312	1554192	1554645	-
488	PMM1548	1.59667	1481902	1482627	-
681	PMM1073	1.58031	1015584	1015754	-
639	PMM1264	1.57916	1219441	1219553	-
211	PMM0763	1.57847	727194	727407	+
87	PMM0318	1.56941	303250	303466	+
372	PMM1498	1.56124	1437958	1438148	+
101	23s rRNA	1.55852	316967	317197	+
764	PMM0766	1.55841	729364	729551	-
615	PMM1338	1.55581	1288583	1288694	-
91	PMM0326	1.55562	310304	310651	+
921	PMM0164	1.54976	159947	160152	-
421	PMM1704	1.53988	1642294	1642542	-
102	23s rRNA	1.52143	317696	317922	+
631	PMM1283	1.51966	1233147	1233540	-
714	PMM0907	1.5184	867676	867823	-
109	PMM0342	1.51624	330293	330623	+
217	PMM0777	1.49398	740215	740428	+
760	PMM0782	1.49259	744986	745093	-
753	PMM0803	1.48588	762650	762843	-
453	PMM1630	1.48234	1558945	1559621	-
794	PMM0635	1.47619	604035	604243	-
112	PMM0356	1.47582	340281	340479	+
363	PMM1494	1.47023	1430911	1431200	+
448	PMM1634	1.46723	1562272	1562434	-
551	PMM1484	1.46423	1419611	1419791	-
641	PMM1264	1.45315	1218678	1218856	-
890	asPMM0252	1.4489	242172	242234	-
622	asPMM1288	1.44696	1239893	1240004	-
739	PMM0844	1.43914	802793	803179	-
945	PMM0022	1.43562	22819	22961	-
287	PMM1150	1.43024	1101667	1101910	+
71	PMM0263	1.42701	252844	252955	+
874	PMM0312	1.41365	300002	300113	-
99	23S rRNA	1.41121	314796	315190	+
738	PMM0844	1.40419	803193	803329	-
149	PMM0526	1.40367	498105	498299	+
721	PMM0881	1.40363	841533	841663	-
747	PMM0831	1.40342	787567	787674	-
668	PMM1116	1.40116	1062816	1062941	-
258	asPMM0981	1.39836	937047	937232	+
128	PMM0451	1.39578	430119	430246	+
703	PMM0930	1.39511	891482	891609	-
771	PMM0758	1.38689	719568	719704	-
353	PMM1438	1.37201	1376110	1376342	+
29	PMM0085	1.36857	91428	91542	+
326	PMM1309	1.36817	1262163	1262274	+
770	PMM0758	1.3612	719845	720027	-
581	PMM1431	1.36046	1368985	1369153	-
838	PMM0445	1.34706	424128	424280	-
8	asPMM0014	1.34496	17140	17276	+
662	IGR_YFR21_PMED4_12681	1.33648	1069978	1070173	-
909	PMM0209	1.33487	202652	202832	-
38	PMM0134	1.32842	132285	132387	+
26	asPMM0065	1.31963	68979	69132	+
90	PMM0325	1.31888	310091	310290	+
275	PMM1079	1.31801	1022263	1022544	+
566	PMM1451	1.30496	1387948	1388114	-
23	PMM0062	1.29696	67573	67701	+
193	PMM0676	1.29486	644368	644532	+
167	PMM0555	1.28816	525006	525246	+
257	PMM0974	1.28717	931018	931235	+
250	PMM0941	1.2833	899972	900314	+
93	asPMM0327	1.28313	311147	311332	+
586	asPMM1416	1.28221	1359134	1359340	-
10	PMM0017	1.27505	18802	19062	+
818	PMM0507	1.27339	479698	479906	-
934	PMM0073	1.26862	78752	79019	-
676	PMM1088	1.26335	1031780	1032052	-
915	PMM0201	1.25711	194919	195123	-
402	PMM1673	1.24803	1605725	1605845	+
813	PMM0543	1.24449	512717	512836	-
550	PMM1485	1.24319	1419812	1420083	-
164	PMM0553	1.23912	522840	523385	+
655	PMM1128	1.23718	1079341	1079553	-
89	PMM0325	1.23522	309783	309996	+
342	PMM1380	1.22805	1329103	1329386	+
898	PMM0226	1.22742	221316	221644	-
431	PMM1653	1.22638	1584416	1584690	-
429	asPMM1666	1.22121	1598695	1598838	-
124	PMM0436	1.22106	416334	416530	+
555	PMM1484	1.21938	1418396	1418575	-
390	PMM1636	1.21777	1564260	1564446	+
782	PMED4_07461	1.21596	655043	655232	-
763	PMM0775	1.21404	738992	739151	-
616	PMM1338	1.20787	1288216	1288340	-
40	PMM0135	1.20242	133181	133647	+
321	PMM1293	1.1995	1245506	1245976	+
450	PMM1634	1.19258	1561511	1562062	-
238	PMM0902	1.19141	865593	865956	+
366	PMM1494	1.17969	1432655	1432839	+
776	PMM0743	1.17957	704293	704416	-
872	PMM0313	1.1706	300340	300869	-
684	PMM1060	1.16689	999940	1000122	-
242	PMM0910	1.1635	871683	871846	+
388	PMM1636	1.16176	1563851	1564017	+
777	PMM0743	1.16119	703830	704288	-
392	PMM1648	1.15624	1577177	1577375	+
740	PMM0843	1.15615	802585	802774	-
108	asPMED4_03511	1.15216	327389	327576	+
459	PMM1625	1.14611	1554741	1554857	-
722	PMM0878	1.1461	836608	836850	-
457	asPMM1628	1.14526	1557029	1557147	-
458	PMM1625	1.14203	1554800	1554913	-
282	PMM1109	1.12144	1058022	1058192	+
267	PMM1034	1.1212	978246	978471	+
913	PMM0202	1.11865	195403	195534	-
174	PMM0600	1.11167	570928	571079	+
1	PMM0003	1.11132	1949	2279	+
398	PMM1666	1.1078	1597675	1597871	+
497	PMM1537	1.1077	1476346	1476780	-
638	PMM1264	1.10467	1219562	1219804	-
367	PMM1494	1.09348	1433455	1433971	+
774	PMM0743	1.0919	704800	705205	-
633	asPMM1282	1.08623	1232646	1232925	-
587	asPMM1416	1.07413	1358893	1359032	-
891	PMM0251	1.07327	242024	242167	-
271	PMM1066	1.06906	1007843	1007969	+
496	PMM1542	1.06654	1479763	1480003	-
433	PMM1653	1.06605	1583877	1584129	-
749	PMM0827	1.05941	782750	783069	-
55	PMM0173	1.04438	166935	167281	+
653	PMM1151	1.03547	1103040	1103207	-
582	PMM1424	1.03531	1364105	1364411	-
643	PMM1264	1.03483	1218042	1218193	-
490	PMM1545	1.02983	1481021	1481300	-
822	PMM0478	1.02634	452929	453160	-
588	asPMM1411	1.02292	1354279	1354465	-
202	PMED4_08021	1.02091	688855	689022	+
873	PMM0312	1.01935	300119	300335	-
69	PMM0254	1.01799	242725	242880	+
606	asPMM1378	1.01792	1325724	1325966	-
465	PMM1618	1.0175	1547266	1547411	-
695	PMM0988	1.01594	942046	942346	-
839	PMM0445	1.00808	423806	423933	-
146	PMM0519	1.00195	491258	491448	+
72	PMM0263	1.001	253180	253299	+
644	PMM1264	0.993074	1217823	1218037	-
394	PMM1656	0.993002	1588139	1588252	+
430	asPMM1666	0.988929	1598343	1598453	-
602	asPMM1379	0.983439	1328150	1328348	-
170	asPMM0580	0.96628	545211	545334	+
426	PMM1671	0.96568	1603971	1604272	-
408	PMM1697	0.965126	1632677	1632856	+
467	PMM1617	0.961346	1547150	1547198	-
928	PMM0143	0.955741	139827	139935	-
788	PMM0661	0.954455	630378	630484	-
579	asPMM1434	0.952681	1372011	1372181	-
574	PMM1436	0.945302	1374522	1374977	-
534	PMM1506	0.936706	1445780	1445983	-
116	PMM0370	0.935441	353959	354095	+
775	PMM0743	0.934113	704566	704744	-
327	PMM1312	0.930118	1265779	1265913	+
648	PMM1205	0.926275	1153068	1153234	-
422	PMM1704	0.924442	1641542	1641792	-
456	PMM1629	0.924329	1557190	1557918	-
171	asPMM0580	0.918624	545394	545582	+
133	PMM0477	0.918294	451445	451785	+
701	PMM0948	0.911081	906978	907217	-
477	PMM1575	0.908408	1503064	1503314	-
354	PMM1438	0.894999	1376347	1376454	+
420	PMM1704	0.893886	1642598	1642901	-
757	PMM0785	0.893117	747188	747666	-
320	PMM1288	0.891751	1240036	1240300	+
745	PMM0831	0.890666	787929	788315	-
878	PMM0311	0.890116	297724	297917	-
519	asPMM1518	0.889071	1459153	1459284	-
836	PMM0446	0.889056	425097	425235	-
861	PMM0343	0.885651	331007	331119	-
618	asPMM1322	0.881805	1273165	1273369	-
9	PMM0016	0.879551	18262	18770	+
389	PMM1636	0.878774	1564143	1564253	+
471	PMM1611	0.877538	1541770	1542124	-
718	PMM0897	0.874022	859292	859540	-
617	asPMM1322	0.872259	1273390	1273539	-
553	PMM1484	0.872208	1418731	1418864	-
476	PMM1575	0.872118	1505138	1505713	-
844	PMM0407	0.872004	386668	386806	-
849	PMM0385	0.871569	365386	365618	-
432	PMM1653	0.867752	1584207	1584402	-
270	PMM1063	0.866599	1004467	1004673	+
735	PMM0845	0.865894	804824	804991	-
939	PMM0055	0.865552	58175	58457	-
13	PMM0026	0.865537	27198	27323	+
228	PMM0861	0.865235	819427	819643	+
552	PMM1484	0.862523	1419196	1419601	-
265	PMM1028	0.860479	972737	972935	+
185	PMM0642	0.848845	611913	612030	+
44	PMM0146	0.840602	142265	142476	+
403	PMM1673	0.84042	1605851	1606212	+
272	PMM1066	0.840177	1008605	1008983	+
113	PMM0356	0.837247	340484	340590	+
466	PMM1617	0.834608	1547150	1547260	-
678	PMM1075	0.832051	1019191	1019368	-
772	PMM0758	0.830427	719160	719441	-
348	IGR_PMM1402_PMED4_16021	0.827412	1348314	1348419	+
558	PMM1483	0.825634	1415953	1416386	-
76	PMM0265	0.823077	255984	256224	+
236	PMM0901	0.820425	864488	864588	+
713	PMM0907	0.818702	868950	869289	-
636	PMM1270	0.815654	1223756	1224134	-
245	PMM0912	0.807006	873126	873275	+
559	PMM1483	0.80091	1415159	1415472	-
933	PMM0073	0.798821	79025	79180	-
173	PMM0600	0.796699	570292	570471	+
652	PMM1152	0.790159	1104364	1104661	-
746	PMM0831	0.77374	787689	787800	-
370	PMM1498	0.773135	1437586	1437688	+
707	PMM0930	0.772916	890574	890749	-
682	PMM1061	0.772748	1000606	1000741	-
744	PMM0831	0.772463	789855	790013	-
759	PMM0784	0.772305	745734	745976	-
845	PMM0407	0.77115	386400	386584	-
801	PMM0545	0.768845	515984	516137	-
482	PMM1555	0.767637	1485227	1485333	-
565	PMM1451	0.767376	1388212	1388427	-
731	PMM0856	0.761159	812970	813373	-
2	PMM0008	0.757861	10663	10820	+
445	asPMM1638	0.753532	1566004	1566187	-
862	asPMM0338	0.750171	327143	327512	-
847	asPMM0406	0.749433	385726	386043	-
547	PMM1485	0.74904	1421425	1421533	-
413	PMM1711	0.746775	1648789	1649052	-
814	PMM0543	0.746542	512504	512703	-
288	PMM1150	0.745375	1102675	1102931	+
821	PMM0489	0.744779	462946	463056	-
480	PMM1555	0.740619	1485624	1485759	-
94	asPMM0327	0.737145	311393	311599	+
214	PMM0767	0.735856	730822	731036	+
720	PMM0883	0.733452	844405	844528	-
201	PMM0714	0.733032	680644	680808	+
240	asPMM0907	0.730132	867618	867730	+
3	PMM0008	0.727942	10961	11082	+
768	PMM0758	0.726281	720455	720605	-
104	asPMM0328	0.725183	318250	318430	+
329	PMM1314	0.723111	1267284	1267484	+
571	PMM1437	0.720781	1375609	1375749	-
884	PMM0293	0.720002	283267	283606	-
545	PMM1485	0.719438	1422024	1422218	-
435	PMM1652	0.714388	1582913	1583125	-
187	PMM0643	0.711792	612198	612377	+
414	PMM1711	0.708294	1648292	1648497	-
411	PMM1708	0.705179	1646417	1646566	+
889	asPMM0267	0.703919	257974	258173	-
585	asPMM1416	0.703659	1359441	1359611	-
61	PMM0223	0.701828	216742	216855	+
338	asPMM1366	0.698225	1313701	1313835	+
39	PMM0134	0.697919	132543	132676	+
520	PMM1511	0.697209	1450776	1450820	-
473	PMM1606	0.697208	1537476	1537797	-
491	PMM1545	0.69643	1480861	1481007	-
556	PMM1484	0.695616	1418216	1418391	-
523	PMM1509	0.695162	1449040	1449236	-
70	PMM0263	0.694805	252581	252644	+
767	PMM0760	0.684893	723295	723632	-
210	PMM0762	0.684408	725483	725601	+
92	PMM0326	0.677516	310914	311137	+
368	PMM1498	0.675028	1437194	1437316	+
563	PMM1457	0.673891	1391757	1391910	-
660	PMM1123	0.673064	1071539	1071800	-
136	PMM0482	0.668702	455866	455922	+
748	PMM0831	0.666948	787115	787352	-
572	PMM1437	0.663827	1375460	1375570	-
549	PMM1485	0.663696	1420203	1420335	-
225	PMM0861	0.660976	818969	819070	+
569	PMM1450	0.660572	1386743	1386865	-
237	PMM0901	0.659465	865192	865416	+
419	PMM1704	0.657921	1642910	1643084	-
583	PMM1424	0.657776	1363879	1364100	-
135	PMM0482	0.656534	455808	455922	+
162	PMM0550	0.6561	518953	519212	+
924	PMM0147	0.655854	142862	143111	-
944	PMM0032	0.655755	31131	31285	-
499	PMM1532	0.652415	1473110	1473313	-
843	PMM0407	0.651388	386938	387181	-
761	PMM0781	0.651262	743916	744094	-
399	PMM1672	0.649142	1604746	1604926	+
306	PMM1191	0.641802	1137764	1137943	+
541	PMM1485	0.641468	1422947	1423137	-
908	PMM0209	0.635756	202950	203208	-
719	PMM0895	0.633413	857384	857615	-
621	PMM1289	0.632016	1240212	1240378	-
226	PMM0861	0.630948	819098	819233	+
683	PMM1061	0.628476	1000336	1000566	-
158	PMM0542	0.625679	511100	511582	+
725	PMM0869	0.623765	825874	826378	-
137	PMM0482	0.623395	456011	456214	+
680	PMM1075	0.622674	1018437	1018837	-
573	PMM1437	0.618538	1375243	1375455	-
521	PMM1511	0.617459	1450582	1450769	-
792	asPMM0659	0.617421	626822	627189	-
286	PMM1150	0.611931	1101466	1101591	+
712	PMM0907	0.611668	869294	869459	-
263	PMM0999	0.611307	949999	950151	+
409	PMM1697	0.608625	1633122	1633396	+
546	PMM1485	0.608482	1421842	1422011	-
672	PMM1088	0.607667	1034099	1034627	-
495	PMM1543	0.60641	1480026	1480273	-
533	PMM1507	0.605464	1445988	1446097	-
922	PMM0161	0.604472	156526	156692	-
468	PMM1611	0.603884	1542486	1542866	-
867	PMM0324	0.590344	309714	309934	-
802	PMM0545	0.589288	515660	515910	-
303	PMM1186	0.587106	1131760	1131883	+
481	PMM1555	0.586167	1485338	1485520	-
22	PMM0058	0.583601	62993	63153	+
754	PMM0795	0.582722	755215	755477	-
567	PMM1451	0.580195	1387432	1387734	-
241	asPMM0907	0.579823	868079	868301	+
485	PMM1551	0.577566	1483471	1483594	-
322	PMM1294	0.575001	1246135	1246290	+
227	PMM0861	0.574822	819239	819421	+
863	asPMED4_03431_PMED4_03441	0.574525	324053	324477	-
380	PMM1562	0.571078	1491341	1491603	+
789	PMM0661	0.568679	629387	629873	-
31	PMM0116	0.568302	116483	116770	+
259	PMED4_11011	0.56719	939155	939502	+
442	PMM1644	0.563481	1571526	1571637	-
145	PMM0519	0.562344	491027	491240	+
561	PMM1483	0.562308	1414486	1414665	-
358	PMM1462	0.56205	1395940	1396051	+
517	PMM1519	0.561286	1459545	1459744	-
584	asPMM1416	0.56036	1359667	1360187	-
483	PMM1555	0.557618	1485004	1485212	-
691	asPMM1034	0.556877	978657	978822	-
737	PMM0844	0.554533	803334	803460	-
642	PMM1264	0.551671	1218304	1218469	-
472	PMM1607	0.550984	1537999	1538107	-
207	PMM0753	0.550838	713539	714076	+
434	PMM1652	0.548624	1583535	1583704	-
452	PMM1630	0.546759	1559637	1559818	-
888	PMM0268	0.544278	258179	258438	-
787	PMM0661	0.542217	630549	630669	-
856	PMED4_03971	0.541311	350588	350811	-
607	PMED4_15531	0.53978	1322200	1322359	-
494	PMM1544	0.536852	1480315	1480488	-
575	PMM1436	0.535791	1374189	1374394	-
597	IGR_PMM1383_PMED4_15721	0.534319	1333459	1333609	-
461	PMM1625	0.534039	1553747	1553946	-
36	PMM0128	0.532911	125903	126061	+
469	PMM1611	0.532824	1542375	1542481	-
568	PMM1451	0.527504	1386881	1387268	-
871	PMM0315	0.525151	300921	301183	-
620	PMM1289	0.524062	1240411	1240525	-
163	PMM0552	0.520199	522680	522832	+
385	PMM1608	0.516061	1538182	1538334	+
204	PMM0751	0.515293	712160	712330	+
365	PMM1494	0.514651	1431906	1432103	+
289	PMM1157	0.511982	1107584	1107714	+
766	PMM0760	0.511174	723701	723966	-
864	PMM0329	0.510487	319223	319331	-
591	PMM1405	0.509449	1350659	1350807	-
323	PMM1294	0.508864	1246338	1246482	+
444	PMM1639	0.50776	1566727	1566902	-
400	PMM1672	0.505594	1604985	1605091	+
570	PMM1440	0.505514	1377779	1377943	-
486	PMM1551	0.504877	1483155	1483466	-
332	PMM1350	0.504119	1300761	1300906	+
912	PMM0202	0.497096	195754	196066	-
831	PMM0452	0.495045	431869	431987	-
260	PMM0987	0.494889	941581	941799	+
800	PMM0545	0.494076	516215	516533	-
25	PMM0063	0.49185	68193	68878	+
186	PMM0642	0.491488	612052	612191	+
364	PMM1494	0.487314	1431547	1431703	+
77	PMM0272	0.484234	262054	262257	+
299	asPMM1179	0.4805	1127623	1127874	+
261	PMED4_11201	0.477771	948630	948754	+
65	PMM0223	0.472785	217729	217915	+
532	PMM1507	0.47155	1446101	1446206	-
677	PMM1080	0.471233	1022886	1023211	-
443	PMM1642	0.471191	1570337	1570468	-
518	asPMM1518	0.465884	1459351	1459539	-
810	PMM0544	0.465725	513474	513590	-
418	PMM1704	0.463665	1643227	1643428	-
751	PMM0816	0.463244	773329	773467	-
301	PMM1185	0.4622	1130646	1130747	+
630	PMM1283	0.462186	1233619	1233829	-
557	PMM1484	0.46138	1417937	1418210	-
248	PMM0920	0.460629	882643	882782	+
629	PMM1286	0.458733	1235016	1235385	-
539	PMM1485	0.458644	1423290	1423394	-
387	PMM1610	0.455862	1541495	1541642	+
560	PMM1483	0.454958	1414671	1414847	-
317	PMM1277	0.453679	1228928	1229169	+
474	PMM1588	0.453069	1517920	1518022	-
74	PMM0265	0.450857	255307	255598	+
842	PMM0410	0.450725	390446	390640	-
846	PMM0407	0.448672	386048	386224	-
808	PMM0544	0.447903	513923	514105	-
349	asPMED4_16021	0.447721	1348424	1348684	+
943	PMM0051	0.447683	54173	54389	-
883	PMM0294	0.446365	283650	283894	-
531	PMM1508	0.445773	1446211	1446480	-
386	PMM1610	0.445388	1540464	1540578	+
594	PMED4_15981	0.443783	1346709	1346868	-
489	PMM1546	0.437118	1481465	1481668	-
902	PMM0226	0.432328	220333	220493	-
538	PMM1487	0.43132	1424384	1424675	-
305	PMM1191	0.429788	1136828	1137001	+
62	PMM0223	0.429079	216876	217222	+
804	PMM0545	0.428544	515141	515261	-
604	asPMM1378	0.427809	1326244	1326473	-
540	PMM1485	0.42755	1423157	1423277	-
337	PMM1365	0.427473	1313418	1313635	+
436	PMM1652	0.422539	1582337	1582470	-
284	PMM1135	0.420028	1085638	1085822	+
412	PMM1711	0.419378	1649060	1649261	-
599	PMM1383	0.417575	1333018	1333186	-
734	asPMM0852	0.416833	809759	809898	-
803	PMM0545	0.41672	515319	515654	-
855	PMED4_03981	0.414421	350833	350939	-
357	asPMM1450	0.41369	1386687	1386798	+
578	asPMM1435	0.412519	1373381	1373590	-
53	PMM0154	0.412357	151553	151688	+
340	PMED4_15621	0.407075	1327292	1327405	+
658	PMM1123	0.405327	1072244	1072509	-
285	PMM1149	0.405061	1101172	1101375	+
807	PMM0544	0.404428	514121	514238	-
470	PMM1611	0.401357	1542206	1542333	-
527	PMM1509	0.398607	1447537	1447915	-
437	PMM1652	0.397896	1582112	1582221	-
516	PMM1519	0.39663	1459928	1460222	-
525	PMM1509	0.393864	1448400	1448525	-
596	PMM1399	0.388939	1345866	1346048	-
35	PMM0128	0.388198	125647	125783	+
134	PMM0477	0.386407	452261	452549	+
336	PMM1365	0.385626	1313103	1313210	+
283	PMM1118	0.375026	1064476	1064641	+
730	PMM0856	0.37423	813484	813598	-
790	asPMM0660	0.374177	628249	628718	-
266	PMED4_11711	0.37281	973214	973382	+
140	asPMM0483	0.371971	456775	456980	+
507	PMM1524	0.370447	1463942	1464255	-
300	PMM1184	0.370362	1130057	1130316	+
736	PMM0844	0.369082	804052	804194	-
659	PMM1123	0.365987	1071969	1072089	-
492	PMM1544	0.362828	1480734	1480855	-
524	PMM1509	0.361521	1448543	1448751	-
139	PMM0482	0.361272	456604	456759	+
455	PMM1630	0.360857	1558101	1558373	-
138	PMM0482	0.354977	456287	456464	+
181	PMM0627	0.353109	596667	596987	+
554	PMM1484	0.348757	1418593	1418702	-
239	asPMM0907	0.348357	867229	867589	+
352	PMM1438	0.344112	1375808	1375912	+
205	PMM0752	0.340654	712381	712561	+
600	PMM1383	0.33993	1332790	1333013	-
487	PMM1550	0.337133	1482721	1483054	-
63	PMM0223	0.337119	217287	217449	+
330	PMM1345	0.336779	1296273	1296554	+
576	PMM1436	0.335122	1374020	1374143	-
105	asPMM0337	0.334567	325970	326215	+
54	PMM0172	0.332599	166675	166856	+
498	PMM1536	0.329092	1476027	1476137	-
295	PMM1169	0.326818	1120128	1120390	+
593	IGR_PMED4_15981_PMM1401	0.323763	1346873	1346939	-
781	PMM0688	0.321192	656381	656588	-
809	PMM0544	0.320303	513618	513877	-
64	PMM0223	0.319161	217466	217691	+
595	PMM1400	0.317423	1346183	1346531	-
910	PMM0204	0.316701	196792	197020	-
183	PMM0627	0.312469	597563	597799	+
347	PMM1402	0.312187	1347850	1348230	+
503	PMM1524	0.309317	1464962	1465216	-
679	PMM1075	0.307536	1019073	1019184	-
857	PMED4_03961	0.306159	349911	350071	-
859	PMM0347	0.304165	333348	333505	-
502	PMM1524	0.301564	1465336	1465667	-
828	PMM0461	0.301179	440242	440496	-
395	PMM1657	0.299023	1588937	1589169	+
273	PMM1066	0.297509	1009156	1009463	+
157	PMM0536	0.29741	507432	507765	+
339	PMED4_15621	0.295881	1327173	1327283	+
817	PMM0521	0.292341	493289	493401	-
529	PMM1508	0.287855	1446803	1447230	-
262	asPMM0997	0.28721	948853	949053	+
121	PMM0405	0.285181	384652	384847	+
506	PMM1524	0.28259	1464260	1464435	-
479	PMM1555	0.281613	1485764	1485945	-
832	PMM0452	0.278828	431610	431839	-
690	PMED4_11781	0.278434	979523	979717	-
752	PMM0814	0.276942	771630	771752	-
700	PMED4_10681	0.275308	915850	915999	-
858	PMM0348	0.274449	333699	333954	-
290	PMM1157	0.272396	1107730	1107903	+
823	PMM0476	0.271506	450877	451205	-
0	PMM0001	0.269571	154	271	+
333	PMM1350	0.268447	1300944	1301076	+
603	PMED4_15601	0.267511	1326561	1326672	-
528	PMM1508	0.26665	1447392	1447515	-
396	PMM1662	0.264825	1594631	1594764	+
830	PMM0452	0.2641	432026	432347	-
505	PMM1524	0.262336	1464459	1464621	-
254	PMM0944	0.26024	901315	901465	+
824	tRNA-Asp1	0.25954	450099	450204	-
379	PMM1562	0.258891	1491149	1491307	+
302	PMM1186	0.258	1131437	1131669	+
827	PMM0469	0.257871	445279	445458	-
577	PMM1436	0.257295	1373635	1373908	-
475	PMM1578	0.255308	1508433	1508632	-
667	PMM1117	0.255243	1063575	1063771	-
206	PMM0753	0.250973	713386	713533	+
222	asPMM0806	0.246665	764047	764248	+
826	PMM0469	0.244859	445506	445783	-
493	PMM1544	0.243238	1480551	1480729	-
598	PMM1383	0.240464	1333242	1333447	-
780	PMM0688	0.239615	656601	656714	-
501	PMM1524	0.239594	1465853	1466011	-
83	PMM0300	0.237306	286483	286630	+
806	PMM0544	0.23599	514284	514545	-
805	PMM0544	0.235426	514874	515081	-
605	asPMM1378	0.230949	1326009	1326239	-
522	PMM1511	0.22948	1450239	1450528	-
791	yfr6	0.228593	627742	627988	-
783	asPMM0685	0.223251	653507	653673	-
252	PMM0943	0.221003	901034	901144	+
331	PMM1345	0.217031	1296559	1296734	+
779	asPMED4_07511	0.2147	656741	657028	-
511	PMM1523	0.214326	1462991	1463117	-
887	PMM0268	0.213728	258473	258782	-
253	PMM0943	0.213006	901188	901304	+
220	PMM0804	0.212076	763341	763501	+
526	PMM1509	0.211121	1448198	1448364	-
508	PMM1523	0.207978	1463739	1463923	-
512	PMM1523	0.20544	1462838	1462974	-
291	PMM1157	0.204806	1107927	1108428	+
601	PMED4_15651	0.202791	1328623	1328806	-
43	PMM0142	0.202187	139182	139488	+
530	PMM1508	0.200762	1446606	1446769	-
182	PMM0627	0.196728	597030	597396	+
221	asPMM0806	0.192282	763861	764039	+
293	PMM1158	0.190893	1108984	1109202	+
509	PMM1523	0.19053	1463615	1463720	-
504	PMM1524	0.186902	1464698	1464904	-
484	PMM1554	0.186548	1484774	1484932	-
500	PMM1524	0.182127	1466119	1466579	-
292	PMM1158	0.180772	1108501	1108763	+
82	PMM0300	0.1792	286253	286398	+
853	Yfr11	0.17851	358616	358761	-
103	5S rRNA	0.16845	318011	318182	+
96	16S rRNA	0.167157	312757	313208	+
868	PMM0315	0.163281	301614	301824	-
923	PMM0159	0.163005	154382	154547	-
415	PMM1711	0.161451	1647944	1648071	-
219	PMM0804	0.159309	763106	763329	+
510	PMM1523	0.15251	1463156	1463498	-
852	PMED4_04121	0.151535	358766	358823	-
81	PMM0297	0.145199	285760	285866	+
870	PMM0315	0.143666	301207	301362	-
514	PMM1523	0.142309	1462381	1462506	-
515	PMM1523	0.141004	1461919	1462257	-
513	PMM1523	0.140367	1462679	1462788	-
294	PMM1158	0.136538	1109437	1109574	+
733	asPMM0852	0.13368	809928	810336	-
869	PMM0315	0.130338	301382	301560	-
97	16S rRNA	0.129381	313301	313418	+
33	PMM0125	0.121928	122851	123003	+
198	IGR_PMM0694_PMM0695	0.115595	661979	662142	+
346	PMED4_15781	0.114893	1335696	1335865	+
98	tRNA-Ile1	0.107501	314528	314714	+
169	tRNA-Leu2	0.104632	538164	538300	+
841	PMM0416	0.096719	395545	395907	-
95	asPMM0327	0.0908473	312551	312732	+
345	IGR_PMED4_15761_PMED4_15771	0.0907584	1335357	1335496	+
778	Yfr16	0.0806317	657410	657595	-
343	PMM1385	0.0783165	1334588	1334781	+
344	PMM1385	0.0663295	1334787	1334901	+
941	tmRNA	0.0626222	56540	56599	-
716	tRNA-Ser3	0.0563546	861144	861306	-
423	PMM1683	0.0456926	1617284	1617490	-
942	tmRNA	0.0452004	56336	56531	-
268	IG1054f8-13	0.0426185	979894	980071	+
195	PMM0683	0.0321751	652396	652814	+
619	asPMM1310	0.0227473	1263274	1263480	-
111	Yfr8	0.0223047	340001	340233	+
110	Yfr8	0.0212684	339950	339993	+
384	rnpB	0.0144136	1533929	1534085	+
750	tRNA-Met2	0.0126853	776385	776502	-
