# Supplementary material for: Interplay and Targetome of the Two Conserved Cyanobacterial sRNAs Yfr1 and Yfr2 in Prochlorococcus MED4
Source: Sci Rep. 2019 Oct 4;9:14331. doi: 10.1038/s41598-019-49881-9 (PMC6778093; doi:10.1038/s41598-019-49881-9)
Supplement: Supplementary file 6 — Supplementary Information [file 41598_2019_49881_MOESM6_ESM.xlsx]

## Sheet: Sheet1
peak ID	gene ID	enrichment factor	start of peak	end of peak	strand
39	PMM0077	17.7468	83540	83852	+
209	PMM0762	17.6253	725878	725996	+
322	PMM1302	12.8108	1254280	1254409	+
130	PMM0449	11.7469	428682	428931	+
595	PMM1447	11.624	1384696	1384805	-
923	PMM0285	11.3332	274543	274676	-
680	astRNA-Pro2	10.6038	1071348	1071494	-
869	PMM0407	10.4062	386670	386805	-
867	PMM0415	9.88032	393478	393625	-
33	PMM0060	9.60617	66087	66607	+
262	PMM1034	9.50158	978614	978778	+
91	PMM0296	9.41578	285049	285353	+
211	PMM0763	9.18152	727003	727402	+
11	PMM0017	8.95313	19081	19309	+
571	PMM1485	8.78455	1420781	1420942	-
631	PMM1335	8.75585	1285584	1285832	-
632	PMM1335	8.66872	1285360	1285514	-
683	PMM1121	8.58932	1068487	1068697	-
739	PMED4_09561	8.58674	814302	814561	-
76	PMM0224	8.54344	218217	218482	+
922	PMM0285	8.28062	274689	274918	-
830	PMM0543	8.05937	512871	513077	-
61	PMM0195	7.94843	189363	189707	+
840	PMM0506	7.93448	478571	478877	-
947	PMM0214	7.91656	208582	208683	-
127	asPMM0435	7.75457	413481	413664	+
352	PMM1443	7.54443	1380656	1380843	+
943	PMM0226	7.50955	220752	220952	-
789	PMM0717	7.49395	682488	682695	-
682	PMM1121	7.43368	1069116	1069479	-
21	PMM0040	7.37999	38938	39163	+
918	PMM0293	7.34492	283197	283389	-
630	PMM1338	7.31488	1287542	1287886	-
280	PMM1113	7.252	1059305	1059547	+
7	PMM0010	7.22363	12253	12500	+
967	PMM0131	7.20932	128150	128342	-
870	PMM0407	7.17023	386404	386584	-
751	PMM0842	7.08635	801389	801567	-
649	PMM1270	6.95009	1224066	1224323	-
766	PMM0790	6.94659	751640	751785	-
446	PMM1649	6.9051	1578662	1578833	-
212	PMM0763	6.67121	727460	727632	+
458	PMM1634	6.67027	1561290	1562153	-
10	PMM0016	6.63796	18552	18739	+
445	PMM1649	6.55546	1579326	1579436	-
868	PMM0408	6.51767	386867	387250	-
895	asPMM0326	6.41186	310585	310878	-
456	PMM1634	6.40656	1562472	1562658	-
149	PMM0525	6.39269	496400	496569	+
715	PMM1007	6.36075	957603	958326	-
890	PMM0328	6.2822	318843	319332	-
835	PMM0530	6.23452	501955	502188	-
653	PMM1264	6.17084	1219440	1219551	-
641	PMM1286	6.16001	1235277	1235518	-
285	PMM1142	6.13318	1094772	1094929	+
740	PMM0857	6.13275	814052	814253	-
935	PMM0241	6.09904	235765	236145	-
455	PMM1634	6.09409	1562762	1562918	-
23	PMM0044	5.99634	46215	46402	+
686	PMM1119	5.9557	1065266	1065481	-
334	PMM1356	5.94467	1305555	1305731	+
685	PMM1119	5.93445	1065496	1066256	-
120	yfr4	5.93402	383384	383531	+
871	PMM0407	5.92958	386257	386378	-
188	PMM0681	5.85718	649448	649577	+
118	PMM0391	5.7998	371372	371728	+
13	PMM0023	5.66305	24109	24420	+
150	PMM0525	5.64655	496593	496991	+
737	PMM0862	5.6123	820314	820522	-
707	PMM1055	5.54099	997133	997354	-
411	PMM1685	5.53545	1618503	1618644	+
702	PMM1062	5.53252	1001735	1002062	-
472	PMM1622	5.46967	1551152	1551508	-
544	PMM1510	5.46098	1450066	1450231	-
376	PMM1512	5.37809	1452368	1452836	+
657	PMM1264	5.33274	1218491	1218663	-
559	PMM1503	5.32417	1443273	1443605	-
84	PMM0279	5.2671	269151	269358	+
6	PMM0010	5.22918	12118	12237	+
325	PMM1310	5.22403	1263665	1264041	+
126	IGR_PMM0422_PMM0423	5.22158	401743	401943	+
187	PMM0676	5.22082	644594	644955	+
77	PMM0224	5.13448	218495	218968	+
317	PMM1288	5.12426	1239437	1240066	+
658	PMM1264	5.10399	1218037	1218147	-
770	PMM0784	5.07008	746396	746664	-
798	PMM0670	5.06843	638264	638435	-
45	PMM0126	5.06354	123776	123978	+
427	PMM1682	5.03667	1616374	1616688	-
483	IGR_PMM1601_PMM1602	5.02848	1533230	1533382	-
750	PMM0843	4.94088	801605	801732	-
614	asPMM1416	4.93544	1358893	1359031	-
500	PMM1555	4.9269	1485237	1485446	-
250	PMM0937	4.90256	895701	895907	+
440	PMM1652	4.87054	1582270	1582630	-
640	PMM1286	4.8673	1235525	1235635	-
709	PMM1055	4.85169	996245	996478	-
665	PMM1255	4.84762	1207041	1207309	-
180	PMM0619	4.84088	591227	591658	+
628	PMM1342	4.82583	1294718	1295174	-
771	PMM0784	4.82452	745997	746296	-
760	PMM0831	4.81655	786511	786865	-
144	asPMM0502	4.8021	475343	475594	+
29	PMM0056	4.76163	59107	59307	+
282	PMM1113	4.73818	1059930	1060134	+
490	PMM1575	4.73769	1503609	1503914	-
949	PMM0213	4.73053	206172	206427	-
277	PMM1093	4.71457	1038526	1038856	+
213	PMM0765	4.70565	729254	729447	+
141	PMM0486	4.70224	459724	459888	+
244	PMM0913	4.6583	874800	874997	+
959	PMM0161	4.64952	157013	157372	-
20	PMM0037	4.63408	35661	36008	+
378	PMM1512	4.60262	1453335	1453787	+
779	PMM0774	4.60108	737486	737987	-
510	PMM1545	4.58263	1481013	1481266	-
708	PMM1055	4.54249	996795	997102	-
851	PMM0473	4.5178	449652	449979	-
236	PMM0903	4.51432	865594	866083	+
53	PMM0136	4.48548	134241	134444	+
582	PMM1483	4.44549	1415737	1415941	-
579	PMM1483	4.43005	1416770	1417087	-
89	PMM0291	4.4273	281455	281604	+
925	PMM0274	4.39543	263089	263403	-
131	PMM0470	4.38895	446542	446671	+
311	PMM1229	4.3561	1181108	1181599	+
966	PMM0131	4.31387	128348	128454	-
230	PMM0893	4.27671	856023	856622	+
654	PMM1264	4.26861	1219027	1219345	-
837	PMM0522	4.26458	493756	494228	-
288	PMM1149	4.24594	1101165	1101435	+
132	PMM0470	4.23524	446680	446869	+
749	PMM0843	4.23037	801740	802353	-
499	PMM1556	4.21562	1485753	1486191	-
596	PMM1442	4.20963	1379392	1379627	-
111	asPMM0348	4.20435	333880	334062	+
761	PMM0831	4.16636	786143	786356	-
656	PMM1264	4.16546	1218689	1218855	-
522	PMM1529	4.1513	1471939	1472354	-
67	PMM0211	4.12222	205749	205947	+
161	PMM0549	4.10928	518677	518878	+
335	PMM1356	4.08382	1305767	1306029	+
514	PMM1542	4.08169	1479689	1479952	-
892	PMM0327	4.053	311857	312120	-
816	PMM0577	4.05218	541719	541880	-
591	PMM1451	4.03528	1388293	1388409	-
329	PMM1332	4.03154	1282557	1282712	+
941	PMM0226	4.03111	221168	221297	-
563	PMM1489	4.03015	1426190	1426375	-
444	PMM1649	4.0291	1579441	1579727	-
944	PMM0226	4.01683	220292	220494	-
784	PMM0758	4.00977	720849	721059	-
915	PMM0301	3.99348	286842	287019	-
22	PMM0044	3.96064	45473	45638	+
185	PMM0668	3.9601	636194	636544	+
289	PMM1150	3.93487	1101466	1101643	+
829	PMM0543	3.90205	513130	513410	-
729	PMM0907	3.89188	868857	869138	-
846	PMM0483	3.88938	457006	457236	-
264	PMM1063	3.88598	1002181	1002586	+
68	PMM0217	3.88087	212110	212216	+
492	PMM1575	3.8771	1503023	1503409	-
727	PMM0929	3.874	890108	890230	-
50	PMM0134	3.8662	132543	132855	+
810	PMM0584	3.85935	551211	551323	-
136	PMM0479	3.85887	453814	454221	+
48	PMM0132	3.8562	130106	130620	+
412	PMM1689	3.80839	1623095	1623682	+
647	PMM1280	3.78728	1230629	1230820	-
387	PMM1596	3.74891	1524690	1525010	+
957	PMM0200	3.74883	194570	194770	-
471	PMM1622	3.74406	1551602	1551843	-
356	PMM1466	3.73911	1398704	1399189	+
182	PMM0642	3.7385	611272	611888	+
942	PMM0226	3.71778	221056	221162	-
583	PMM1483	3.7002	1415182	1415502	-
198	PMM0742	3.69889	703689	703868	+
646	PMM1280	3.68635	1230867	1230988	-
269	PMM1066	3.68387	1008287	1008412	+
245	PMM0913	3.67534	875023	875211	+
179	PMM0619	3.67024	590994	591197	+
57	PMM0152	3.65984	150074	150361	+
587	PMM1467	3.65806	1401508	1401822	-
906	PMM0312	3.65727	299644	300113	-
615	asPMM1416	3.63264	1358398	1358509	-
976	PMM0005	3.62141	7500	7684	-
3	PMM0004	3.5927	4402	4706	+
907	PMM0312	3.5796	299171	299376	-
889	PMM0330	3.55824	319355	319782	-
312	PMM1234	3.55495	1186327	1186528	+
660	PMM1263	3.52906	1217440	1217807	-
945	PMM0226	3.52276	220120	220239	-
78	PMM0238	3.50559	231372	231665	+
752	PMM0842	3.47554	801280	801384	-
655	PMM1264	3.47462	1218863	1219014	-
66	PMM0211	3.4651	205322	205731	+
25	asPMM0047	3.46099	49583	49751	+
690	PMM1097	3.45084	1042205	1042347	-
613	asPMM1416	3.44817	1359132	1359340	-
270	PMM1066	3.44765	1008456	1008772	+
580	PMM1483	3.42165	1416320	1416529	-
216	PMM0769	3.40971	733446	733794	+
434	asPMM1666	3.40311	1598337	1598452	-
924	PMM0274	3.39943	263421	263630	-
160	PMM0547	3.39052	517381	517529	+
218	PMM0770	3.37506	734393	734529	+
353	PMM1444	3.36659	1380852	1381012	+
513	PMM1543	3.36587	1480022	1480208	-
910	PMM0304	3.35133	291244	291419	-
217	PMM0769	3.33627	733810	734200	+
266	PMM1063	3.32104	1004097	1004762	+
398	PMM1648	3.31853	1576859	1576994	+
177	PMM0609	3.31784	579633	580014	+
12	PMM0017	3.31255	19618	19773	+
159	asPMM0543	3.31072	512845	513050	+
759	PMM0831	3.31008	786939	787535	-
365	PMM1494	3.29113	1432522	1432805	+
62	PMM0195	3.28464	189713	190194	+
375	PMM1512	3.27352	1450879	1451020	+
776	PMM0776	3.27142	739047	739450	-
24	PMM0046	3.26687	48997	49100	+
777	PMM0774	3.26669	738604	738808	-
148	PMM0525	3.2645	496208	496379	+
911	PMM0304	3.25917	291244	291323	-
241	PMM0912	3.25004	872856	873291	+
313	PMM1234	3.23564	1186820	1186959	+
470	PMM1622	3.22791	1551865	1552284	-
461	PMM1630	3.22572	1558619	1558896	-
637	asPMM1288	3.21478	1239711	1239880	-
648	PMM1280	3.20378	1230449	1230612	-
268	PMM1066	3.19893	1007977	1008232	+
205	PMM0754	3.17055	714476	714734	+
913	PMM0301	3.16132	287197	287329	-
523	PMM1524	3.16094	1466065	1466576	-
790	PMM0713	3.15114	679736	679847	-
651	PMM1267	3.14023	1221630	1221789	-
786	PMM0743	3.0961	705178	705337	-
929	PMM0258	3.09053	248423	248534	-
439	PMM1652	3.08639	1582665	1582933	-
497	PMM1558	3.08393	1486606	1487083	-
716	PMM0993	3.06979	946783	946938	-
953	PMM0204	3.0609	196301	197031	-
694	PMM1088	3.05602	1032365	1032771	-
879	PMM0378	3.0478	358227	358411	-
719	PMM0946	3.0308	905755	905989	-
671	PMM1164	3.02771	1116933	1117176	-
473	PMM1621	3.01226	1550860	1551059	-
753	PMM0839	3.00526	797928	798180	-
448	PMM1649	2.9953	1578275	1578430	-
788	PMM0743	2.99027	704312	704793	-
407	PMM1675	2.98734	1607213	1607710	+
508	PMM1546	2.97901	1481730	1481869	-
169	PMM0552	2.96542	522595	522847	+
367	PMM1494	2.9388	1432978	1433189	+
309	PMM1191	2.93033	1137723	1139007	+
562	asPMM1492	2.93028	1429117	1429226	-
167	PMM0552	2.92512	522042	522124	+
208	PMM0762	2.92484	725597	725735	+
272	PMM1078	2.91921	1021449	1021811	+
279	PMM1098	2.9189	1042393	1042860	+
463	PMM1629	2.91802	1557631	1558015	-
899	PMM0324	2.91263	308990	309203	-
143	PMM0494	2.9093	467212	467511	+
338	PMED4_15491	2.90653	1321007	1321225	+
893	PMM0327	2.90516	311505	311626	-
170	PMM0554	2.89267	524718	524916	+
457	PMM1634	2.89075	1562226	1562426	-
351	PMM1438	2.88007	1375808	1375943	+
253	PMM0974	2.86058	930833	931318	+
129	PMM0448	2.8571	427296	427406	+
52	PMM0135	2.85513	133814	134183	+
324	PMM1309	2.84968	1262964	1263232	+
586	PMM1478	2.84866	1410682	1411020	-
936	PMM0230	2.84849	225034	225223	-
168	PMM0552	2.84178	522199	522405	+
254	asPMM0981	2.82945	936976	937253	+
755	PMM0831	2.81675	788307	788405	-
914	PMM0301	2.81669	287072	287180	-
509	PMM1546	2.81385	1481297	1481567	-
58	PMM0152	2.80808	150412	150626	+
787	PMM0743	2.80595	704809	705087	-
112	PMM0355	2.79927	339016	339202	+
86	PMM0288	2.7964	277515	277666	+
125	PMM0414	2.78895	392803	393020	+
397	PMM1638	2.78773	1565728	1565965	+
371	PMM1498	2.7864	1437377	1437569	+
965	PMM0131	2.78393	128515	128750	-
204	PMM0754	2.76261	714267	714470	+
932	PMM0256	2.75958	245545	245956	-
153	PMM0526	2.75823	498676	499069	+
447	PMM1649	2.75668	1578435	1578656	-
349	PMM1434	2.75659	1372898	1373136	+
560	PMM1500	2.74386	1439237	1439584	-
242	PMM0912	2.72741	873601	873931	+
443	PMM1650	2.72675	1579883	1580368	-
616	PMED4_16131	2.72659	1353304	1353581	-
728	PMM0907	2.7251	869256	869449	-
558	PMM1505	2.71581	1444632	1444883	-
635	PMM1289	2.70124	1240958	1241124	-
49	PMM0134	2.69075	132287	132537	+
251	PMM0941	2.66638	899978	900336	+
511	PMM1544	2.65173	1480624	1480735	-
581	PMM1483	2.64444	1415965	1416291	-
570	PMM1485	2.63366	1421330	1421567	-
493	PMM1575	2.62111	1502656	1502967	-
441	PMM1650	2.61579	1580716	1580891	-
744	PMM0846	2.61346	805053	805221	-
603	PMM1436	2.612	1374470	1374826	-
283	PMM1118	2.60009	1064477	1064639	+
970	PMM0073	2.59098	78052	78543	-
265	PMM1063	2.59081	1002904	1003082	+
726	PMM0929	2.59037	890275	890503	-
738	asPMM0861	2.58107	819284	819414	-
762	PMM0823	2.57879	777998	778220	-
831	PMM0543	2.57642	512715	512835	-
811	PMM0583	2.56969	548437	548699	-
676	asPMED4_12811	2.56169	1081312	1081415	-
383	PMM1562	2.55781	1490890	1491001	+
781	asPMM0765	2.54324	729076	729323	-
691	PMM1088	2.53488	1034023	1034630	-
281	PMM1113	2.53375	1059630	1059921	+
689	PMM1107	2.53242	1056607	1057133	-
27	PMM0048	2.52476	51130	51326	+
940	PMM0226	2.52125	221312	221426	-
224	PMM0829	2.51931	784465	784670	+
684	PMM1121	2.51743	1068226	1068348	-
306	PMM1190	2.5097	1136292	1136443	+
484	PMM1600	2.507	1528635	1528914	-
37	PMM0063	2.50634	68094	68207	+
83	PMM0276	2.50488	264871	265264	+
214	PMM0767	2.4995	730347	730731	+
898	PMM0324	2.49687	309209	309406	-
413	PMM1689	2.49193	1624039	1624151	+
134	PMM0477	2.4912	451876	452072	+
836	PMM0530	2.47546	501538	501710	-
60	PMM0195	2.468	188999	189223	+
81	PMM0263	2.46545	253180	254127	+
421	PMM1707	2.4642	1645931	1646228	-
290	PMM1150	2.46273	1101673	1101835	+
240	PMM0912	2.45927	872514	872817	+
711	asPMM1034	2.45867	978880	979134	-
650	PMM1269	2.458	1223725	1224057	-
717	PMM0961	2.45577	918898	919253	-
298	PMED4_13261	2.45248	1115400	1115545	+
278	PMM1093	2.43307	1038952	1039090	+
146	PMM0519	2.41461	491252	491746	+
442	PMM1650	2.40877	1580373	1580632	-
176	PMM0602	2.39512	572034	572224	+
701	PMM1075	2.38239	1018437	1018809	-
547	PMM1509	2.36421	1449033	1449234	-
946	PMM0214	2.35391	208743	208958	-
574	PMM1484	2.35222	1418862	1419601	-
96	PMM0326	2.33716	310474	310905	+
284	asPMM1126	2.33091	1076217	1076336	+
573	PMM1484	2.32575	1419612	1419795	-
166	PMM0552	2.32506	521689	522034	+
199	asPMM0743	2.30486	704064	704273	+
894	PMM0327	2.29073	310937	311084	-
275	PMM1090	2.28708	1036401	1036629	+
341	PMED4_15701	2.2795	1332428	1332629	+
697	PMM1083	2.26904	1026209	1026379	-
184	PMM0642	2.26851	612052	612261	+
90	PMM0296	2.2667	284625	285042	+
380	PMM1512	2.24635	1454355	1454573	+
193	yfr3	2.24628	654564	654611	+
808	PMM0632	2.24571	601302	601417	-
47	PMM0126	2.2441	124241	124412	+
668	PMM1205	2.24317	1152837	1153048	-
429	PMM1668	2.24179	1601447	1601709	-
622	PMM1383	2.24065	1332759	1332934	-
569	PMM1485	2.2206	1421591	1421809	-
507	PMM1548	2.20765	1482045	1482626	-
916	PMM0294	2.20583	283609	283841	-
56	PMM0150	2.2052	146450	146835	+
323	PMM1309	2.20154	1262168	1262315	+
878	PMM0378	2.18864	358433	358611	-
414	PMM1689	2.18048	1624188	1624365	+
491	PMM1575	2.1777	1503424	1503569	-
438	PMM1652	2.17225	1582945	1583191	-
152	PMM0526	2.16906	498312	498520	+
873	asPMM0406	2.1665	385730	386030	-
203	PMM0754	2.16558	714104	714244	+
423	PMM1704	2.1647	1642624	1642736	-
95	PMM0325	2.16124	309783	309964	+
557	PMM1506	2.15727	1445863	1445981	-
156	PMM0534	2.15224	505532	505731	+
192	Yfr3	2.14833	654508	654611	+
733	PMM0881	2.14717	841455	841677	-
428	PMM1671	2.14417	1604000	1604374	-
505	PMM1551	2.14268	1483148	1483625	-
917	PMM0293	2.11819	283490	283603	-
803	PMM0661	2.10902	629328	629629	-
693	PMM1088	2.10701	1032882	1032998	-
310	PMM1196	2.10678	1142739	1142983	+
464	asPMM1628	2.10605	1557029	1557142	-
919	PMM0292	2.1046	282791	282984	-
634	PMM1299	2.10371	1249658	1250076	-
9	PMM0016	2.09887	18263	18493	+
724	PMM0930	2.09386	890761	890876	-
300	PMM1176	2.09067	1124106	1124239	+
174	PMM0600	2.08901	570680	570984	+
28	PMED4_00571	2.08205	58783	58919	+
782	PMM0760	2.08116	723980	724634	-
133	PMM0477	2.07254	451435	451811	+
183	PMM0642	2.07044	611902	612026	+
516	PMM1540	2.05913	1477504	1477680	-
65	PMM0211	2.05802	204939	205315	+
722	PMM0930	2.04857	891428	891611	-
173	PMM0600	2.04842	570295	570476	+
951	PMM0209	2.0483	202626	202823	-
774	PMM0781	2.04183	743647	743810	-
901	PMM0315	2.03384	302489	302695	-
681	PMED4_12681	2.03254	1070182	1070365	-
629	PMM1338	2.03079	1288799	1289004	-
742	asPMM0852	2.02953	809928	810311	-
960	PMM0161	2.02937	156368	157008	-
912	PMM0301	2.02848	287404	287714	-
379	PMM1512	2.01177	1453795	1454026	+
386	PMM1571	2.01175	1499850	1500153	+
705	PMM1061	2.00751	1000326	1000558	-
333	PMM1356	2.00072	1305174	1305472	+
261	PMM1034	1.99483	977908	978587	+
718	PMM0961	1.9923	918601	918824	-
474	PMM1618	1.97695	1547265	1547561	-
155	PMM0533	1.97471	504355	504772	+
531	PMM1523	1.97162	1463143	1463320	-
604	PMM1436	1.97114	1374145	1374396	-
235	PMM0901	1.97039	865425	865557	+
158	PMM0536	1.96983	507516	507705	+
801	PMM0661	1.94032	630081	630242	-
348	asPMED4_16021	1.93599	1348739	1348931	+
809	PMM0593	1.9343	561182	561392	-
584	PMM1483	1.92836	1414489	1415072	-
897	PMM0324	1.92244	309444	309746	-
530	PMM1523	1.92005	1463515	1463914	-
797	PMM0671	1.89744	638450	638813	-
186	PMM0676	1.88974	644351	644503	+
723	PMM0930	1.88563	890886	891049	-
394	asPMM1618	1.8824	1548294	1548436	+
950	PMM0209	1.88109	202935	203310	-
35	PMM0062	1.87924	67689	67789	+
64	PMM0208	1.87635	202282	202675	+
814	PMM0582	1.87074	547517	547736	-
51	PMM0135	1.8631	133195	133536	+
494	PMM1570	1.86122	1499358	1499649	-
834	PMM0530	1.85866	502213	502414	-
863	PMM0452	1.85773	431097	431423	-
41	PMM0085	1.85466	91445	91659	+
128	PMM0436	1.85289	416657	416893	+
400	PMM1657	1.8475	1588909	1589135	+
659	PMM1264	1.84111	1217832	1218032	-
196	PMM0705	1.83874	669580	669887	+
46	PMM0126	1.83598	124094	124205	+
369	PMM1494	1.8334	1433444	1433672	+
638	PMM1286	1.82842	1235829	1236130	-
902	PMM0315	1.82767	301213	302039	-
178	PMM0615	1.81543	585937	586162	+
664	PMM1262	1.80354	1216188	1216352	-
597	PMM1442	1.79735	1378813	1378973	-
974	PMM0035	1.79592	33260	33529	-
975	PMM0025	1.78841	26407	26620	-
358	PMM1492	1.77962	1429198	1429582	+
366	PMM1494	1.77717	1432829	1432972	+
87	PMM0288	1.76978	278519	278764	+
592	PMM1451	1.76522	1387427	1387568	-
202	PMM0753	1.76442	713793	713967	+
692	PMM1088	1.76003	1033007	1033885	-
818	PMM0564	1.75802	531256	531390	-
63	PMM0208	1.7513	201435	201549	+
841	PMM0500	1.75112	474936	475178	-
823	PMM0545	1.7485	515139	515266	-
476	PMM1611	1.74019	1542754	1543088	-
243	PMM0913	1.70817	874584	874763	+
326	PMM1312	1.70465	1266037	1266357	+
234	PMM0901	1.70269	865201	865416	+
874	PMM0385	1.69996	365904	366094	-
566	PMM1485	1.69736	1422471	1422579	-
862	PMM0452	1.69547	431735	432334	-
392	PMM1610	1.69453	1541358	1541473	+
360	PMM1494	1.68553	1430456	1430569	+
578	PMM1483	1.68124	1417101	1417899	-
875	PMM0385	1.67623	365325	365759	-
666	PMM1205	1.67389	1153990	1154204	-
857	PMM0465	1.66826	442545	442690	-
920	PMM0290	1.66327	280135	280349	-
813	PMM0583	1.66259	547915	548116	-
731	PMM0907	1.6615	868663	868827	-
147	asPMM0520	1.65742	491951	492177	+
498	PMM1557	1.65551	1486264	1486459	-
320	PMM1300	1.65472	1251028	1251273	+
930	PMM0258	1.65435	248058	248180	-
92	PMM0296	1.64905	285613	285746	+
80	PMM0263	1.64148	252583	252955	+
215	PMM0769	1.63797	732863	732994	+
883	PMM0368	1.63591	349517	349630	-
908	PMM0311	1.62611	298238	298505	-
732	PMM0907	1.62357	867657	867844	-
361	PMM1494	1.61825	1430593	1430809	+
2	PMM0003	1.61815	2036	2224	+
678	PMM1123	1.61172	1071882	1072087	-
938	PMM0228	1.61083	223104	223364	-
599	PMM1440	1.60888	1377750	1378122	-
838	PMM0521	1.60134	493235	493431	-
969	PMM0073	1.59252	78807	79185	-
43	PMM0092	1.58864	96877	97062	+
561	PMM1500	1.58731	1438843	1439032	-
576	PMM1484	1.58283	1418584	1418703	-
197	PMM0714	1.58163	680522	680846	+
101	16S rRNA	1.58145	313305	313419	+
695	PMM1088	1.57927	1031862	1032051	-
100	16S rRNA	1.57868	312757	313208	+
75	PMM0224	1.57024	218004	218186	+
231	PMM0901	1.57015	863805	864106	+
359	PMM1493	1.5634	1429652	1430041	+
612	asPMM1416	1.55954	1359436	1359611	-
452	PMM1639	1.55742	1566933	1567337	-
274	PMM1090	1.55609	1035968	1036372	+
384	PMM1562	1.55488	1491006	1491116	+
502	PMM1553	1.55223	1484373	1484626	-
802	PMM0661	1.54945	629708	630046	-
812	PMM0583	1.53579	548140	548187	-
730	PMM0907	1.53446	868839	868947	-
725	PMM0930	1.53149	890553	890751	-
687	PMM1119	1.52721	1065007	1065261	-
896	asPMM0325	1.52466	309753	309933	-
948	PMM0214	1.51934	208297	208565	-
872	PMM0407	1.51084	386042	386222	-
714	yfr5	1.51019	972080	972250	-
302	PMM1184	1.50788	1130061	1130353	+
764	PMM0820	1.49937	774916	775081	-
517	PMM1539	1.49805	1476463	1477080	-
14	PMM0023	1.49029	25081	25244	+
769	PMM0785	1.48802	746779	746942	-
778	PMM0774	1.48451	738450	738582	-
713	asPMM1034	1.48398	978466	978660	-
928	PMM0258	1.48354	248609	248725	-
206	PMM0755	1.48319	714739	714912	+
4	PMM0008	1.48255	10583	10968	+
956	PMM0202	1.48238	194957	195471	-
489	PMM1575	1.47497	1505139	1505478	-
667	PMM1205	1.46799	1153768	1153894	-
884	PMM0368	1.46617	349211	349449	-
608	PMM1424	1.45488	1364105	1364385	-
88	PMM0288	1.45193	279030	279186	+
845	PMM0483	1.45142	457464	457764	-
546	PMM1509	1.45038	1449323	1449514	-
504	PMM1552	1.44791	1483651	1483855	-
433	asPMM1666	1.44066	1598599	1598874	-
30	PMM0057	1.43806	59484	59752	+
921	PMM0289	1.43455	279806	279946	-
543	PMM1511	1.42679	1450251	1450536	-
548	PMM1509	1.42468	1448541	1448747	-
381	PMM1561	1.4206	1489468	1489654	+
233	PMM0901	1.41914	864805	865179	+
431	PMM1668	1.4125	1599396	1600048	-
59	PMM0172	1.40589	166540	166808	+
958	PMM0164	1.40366	159952	160384	-
864	PMM0452	1.40281	430884	431074	-
772	PMM0784	1.39964	745733	745908	-
565	PMM1485	1.3977	1422498	1422698	-
639	PMM1286	1.39451	1235666	1235779	-
416	asPMM1707	1.39363	1645013	1645253	+
301	asPMM1179	1.39171	1127622	1128223	+
207	PMM0762	1.38825	725484	725587	+
5	PMM0010	1.37785	11779	12089	+
785	PMM0758	1.37636	720460	720598	-
362	PMM1494	1.37516	1431364	1431742	+
532	PMM1523	1.37293	1462977	1463121	-
503	PMM1552	1.36714	1483987	1484315	-
609	PMM1424	1.36402	1363862	1364099	-
515	PMM1542	1.35855	1479472	1479582	-
460	PMM1630	1.35632	1559057	1559565	-
308	PMM1191	1.35318	1137186	1137710	+
475	PMM1617	1.34919	1547059	1547260	-
934	PMM0245	1.34836	238395	238531	-
512	PMM1544	1.34468	1480292	1480451	-
117	yfr2	1.33609	346824	346962	+
939	PMM0227	1.32786	221503	221664	-
408	PMM1678	1.32536	1611476	1611580	+
931	PMM0258	1.32418	247819	248020	-
815	PMM0577	1.32316	541965	542247	-
40	PMM0079	1.31591	85169	85434	+
391	PMM1610	1.31125	1541064	1541321	+
968	PMM0101	1.30936	105034	105236	-
553	PMM1508	1.30866	1446769	1447154	-
382	PMM1562	1.30825	1490404	1490810	+
38	PMM0063	1.30682	68215	68574	+
102	23S rRNA	1.3064	314950	315263	+
175	PMM0601	1.29511	571700	571835	+
593	PMM1450	1.29347	1386479	1386808	-
820	PMM0545	1.27924	516222	516458	-
19	asPMM0033	1.2735	31637	31785	+
16	PMM0026	1.27186	27198	27358	+
287	PMM1148	1.26572	1100878	1101118	+
385	PMM1562	1.26456	1491127	1491276	+
533	PMM1523	1.26263	1462853	1462972	-
849	PMM0475	1.25962	450732	450994	-
780	PMM0766	1.2569	729409	729564	-
154	PMM0532	1.25147	504133	504340	+
636	PMM1289	1.25099	1240202	1240780	-
859	PMM0461	1.25084	440523	440731	-
704	PMM1061	1.24967	1000622	1000673	-
706	PMM1060	1.24926	999906	1000097	-
882	PMED4_03961	1.24635	349873	350278	-
373	PMM1498	1.24357	1437949	1438148	+
314	PMM1261	1.24092	1215182	1215366	+
404	PMM1672	1.23838	1605524	1605719	+
97	asPMM0327	1.23415	310993	311137	+
469	PMM1624	1.23343	1552989	1553216	-
151	PMM0526	1.23014	498235	498270	+
31	PMM0058	1.22811	62993	63295	+
747	PMM0844	1.22807	802784	803158	-
833	PMM0530	1.22785	502420	502558	-
904	PMM0313	1.21286	300630	300869	-
259	PMM1028	1.20818	972948	973015	+
496	PMM1568	1.20447	1496581	1496778	-
575	PMM1484	1.20174	1418749	1418857	-
122	PMM0405	1.20163	383831	384225	+
110	PMM0338	1.19864	326997	327191	+
345	PMM1401	1.1955	1347033	1347244	+
121	PMM0405	1.19326	383582	383718	+
364	PMM1494	1.19295	1432325	1432503	+
822	PMM0545	1.18528	515279	515656	-
564	PMM1485	1.1832	1422703	1422861	-
775	PMM0781	1.17854	742941	743140	-
748	PMM0843	1.17675	802573	802764	-
488	PMM1577	1.17606	1508065	1508311	-
15	asPMM0024	1.17411	25249	25428	+
372	PMM1498	1.1718	1437576	1437688	+
703	PMM1061	1.14659	1000622	1000741	-
368	PMM1494	1.14625	1433194	1433397	+
847	PMM0483	1.14457	456578	456718	-
370	PMM1498	1.14421	1437192	1437322	+
18	PMM0027	1.14094	27662	27846	+
304	PMM1186	1.13586	1131265	1131438	+
699	PMM1080	1.13306	1022866	1022999	-
973	PMM0051	1.13306	54176	54382	-
962	PMM0159	1.12533	154383	154546	-
1	PMM0002	1.12262	1982	2031	+
696	PMM1087	1.11936	1031669	1031821	-
832	PMM0543	1.1193	512505	512705	-
318	PMM1293	1.11897	1245507	1246069	+
291	PMM1157	1.11451	1107584	1107710	+
839	PMM0521	1.11438	493009	493149	-
773	PMM0781	1.1019	743914	744093	-
521	PMM1530	1.09919	1472430	1472717	-
675	asPMED4_12831	1.09805	1081779	1081947	-
783	PMM0760	1.09569	723315	723724	-
377	PMM1512	1.09185	1452883	1453064	+
181	PMM0627	1.08901	596667	596996	+
485	PMM1581	1.08804	1512508	1512797	-
79	PMM0252	1.08288	242172	242320	+
590	PMM1452	1.08125	1388565	1388874	-
477	PMM1611	1.07513	1542144	1542359	-
36	PMM0063	1.07023	67794	68009	+
419	PMM1711	1.06971	1648317	1648439	-
388	rnpB	1.06592	1533923	1534085	+
347	asPMED4_16021	1.06536	1348502	1348723	+
824	PMM0544	1.06154	514873	515077	-
758	PMM0831	1.0561	787687	787801	-
663	PMM1262	1.05549	1216531	1216862	-
501	PMM1554	1.05542	1484725	1484973	-
403	PMM1672	1.05434	1605337	1605519	+
103	23S rRNA	1.05383	315978	316172	+
670	PMM1171	1.05337	1121202	1121400	-
903	PMM0314	1.05058	300923	301058	-
467	PMM1625	1.05026	1553673	1554154	-
219	PMM0778	1.04856	740228	740645	+
961	PMM0159	1.04539	154600	154867	-
858	PMM0461	1.03902	440749	441387	-
393	PMM1610	1.0387	1541496	1541619	+
355	PMM1463	1.03705	1396388	1396570	+
529	PMM1524	1.03665	1463943	1464254	-
545	PMM1509	1.03653	1449564	1449675	-
861	PMM0461	1.03432	439910	440087	-
454	PMM1639	1.03359	1566549	1566723	-
679	PMM1123	1.0253	1071536	1071809	-
479	PMM1607	1.02264	1537813	1538106	-
800	PMM0661	1.02255	630382	630488	-
518	PMM1536	1.01972	1476025	1476304	-
435	PMM1653	1.01603	1584417	1584582	-
549	PMM1509	0.995425	1448188	1448364	-
807	PMM0635	0.991942	604101	604240	-
767	PMM0785	0.989994	747470	747667	-
757	PMM0831	0.971632	787929	788032	-
145	PMM0519	0.969863	491100	491238	+
248	PMM0920	0.958461	882365	882489	+
437	PMM1652	0.957524	1583491	1583663	-
227	PMM0861	0.952547	819101	819236	+
109	PMED4_03491	0.945951	326709	326903	+
672	PMM1156	0.945311	1106906	1107115	-
105	23S rRNA	0.941381	317697	317922	+
768	PMM0785	0.938805	747186	747434	-
551	PMM1509	0.934854	1447541	1447756	-
402	PMM1672	0.933815	1604998	1605322	+
225	PMM0861	0.933153	818969	819009	+
556	PMM1507	0.931699	1445987	1446206	-
937	PMM0228	0.925777	223388	223767	-
567	PMM1485	0.924456	1422263	1422465	-
399	PMM1655	0.924263	1587191	1587493	+
482	PMM1602	0.923611	1533416	1533800	-
721	PMM0945	0.923363	901915	902165	-
669	PMM1171	0.922209	1121458	1121627	-
865	PMM0418	0.921268	396369	396574	-
674	PMM1151	0.920093	1102886	1103020	-
652	PMM1265	0.916491	1219556	1219901	-
85	PMM0284	0.914293	273827	274014	+
754	PMM0831	0.904642	788831	789190	-
905	PMM0313	0.904177	300119	300422	-
700	PMM1075	0.901452	1019072	1019391	-
104	23S rRNA	0.900957	316968	317195	+
422	PMM1704	0.900845	1642906	1643429	-
432	asPMM1666	0.899022	1598892	1599270	-
229	PMM0871	0.891448	826306	826528	+
453	PMM1639	0.88561	1566730	1566903	-
927	PMM0258	0.883401	248829	249092	-
449	PMM1639	0.882179	1568005	1568202	-
307	PMM1191	0.879113	1136799	1137004	+
909	PMM0311	0.878265	298078	298189	-
140	asPMM0483	0.87578	456991	457220	+
258	PMM1028	0.874845	972737	972943	+
554	PMM1508	0.867999	1446496	1446727	-
677	PMM1123	0.867256	1072242	1072475	-
844	PMM0496	0.863149	469096	469412	-
598	PMM1440	0.862888	1378135	1378310	-
8	PMM0013	0.860749	16013	16127	+
607	asPMM1434	0.859986	1372037	1372179	-
900	PMM0321	0.858192	306053	306238	-
210	PMM0762	0.853975	726453	726824	+
389	PMM1610	0.85265	1540580	1540821	+
661	PMM1263	0.852559	1216963	1216995	-
395	PMM1623	0.852486	1552369	1552476	+
712	asPMM1034	0.846104	978687	978818	-
34	PMM0062	0.844534	67576	67684	+
605	PMM1436	0.844217	1373645	1374009	-
390	PMM1610	0.844004	1540729	1540875	+
247	PMM0920	0.840296	882068	882330	+
621	PMM1383	0.839387	1333207	1333413	-
606	asPMM1435	0.836217	1373393	1373598	-
316	PMM1288	0.834083	1239036	1239249	+
710	asPMM1034	0.833971	979278	979760	-
305	PMM1186	0.833265	1131498	1131667	+
55	PMM0146	0.832364	142315	142420	+
534	PMM1523	0.832279	1462317	1462513	-
350	PMM1435	0.826968	1373294	1373497	+
819	PMM0546	0.820345	516651	516783	-
594	PMM1450	0.816534	1385866	1386122	-
195	IGR_PMM0694_PMM0695	0.815541	661979	662157	+
552	PMM1508	0.804691	1447391	1447515	-
32	PMM0058	0.794261	63792	63961	+
273	PMM1090	0.793883	1035249	1035420	+
451	PMM1639	0.793655	1567436	1567675	-
799	PMM0661	0.79115	630551	630702	-
817	PMM0577	0.789517	541445	541690	-
276	PMM1093	0.788623	1038355	1038497	+
321	PMM1300	0.784598	1252447	1252653	+
98	asPMM0327	0.782894	311377	311587	+
415	PMM1697	0.779041	1632677	1632830	+
568	PMM1485	0.776486	1421845	1422245	-
256	PMED4_11201	0.76952	948502	948763	+
743	asPMM0852	0.765863	809673	809863	-
172	asPMM0580	0.765105	545393	545654	+
540	asPMM1518	0.764334	1459088	1459284	-
720	PMM0946	0.759697	905619	905726	-
116	PMED4_03841	0.755469	343461	343673	+
891	as23S rRNA	0.754519	315074	315182	-
123	PMM0405	0.751788	384387	384626	+
164	PMM0550	0.749704	520253	520472	+
963	PMM0147	0.749291	143243	143542	-
662	PMM1262	0.748724	1216867	1216918	-
756	PMM0831	0.745556	788037	788286	-
162	PMM0550	0.742757	519694	519888	+
417	PMM1708	0.742234	1646409	1646556	+
952	PMM0205	0.738127	197623	197972	-
226	PMM0861	0.731265	819023	819069	+
933	PMM0251	0.729326	241997	242169	-
955	PMM0202	0.723801	195540	195747	-
856	PMM0465	0.719087	442717	442849	-
506	PMM1549	0.717026	1482807	1482916	-
115	PMM0356	0.712951	340309	340500	+
601	PMM1437	0.705604	1375404	1375568	-
673	PMM1151	0.70278	1103041	1103160	-
271	PMM1066	0.700945	1009184	1009523	+
17	PMM0026	0.699835	27363	27511	+
119	PMM0395	0.698518	374440	374609	+
526	PMM1524	0.693392	1464656	1464908	-
228	PMED4_09711	0.687838	819474	819637	+
142	PMM0493	0.682406	466179	466410	+
736	PMM0864	0.681099	821203	821501	-
644	PMM1283	0.68007	1233353	1233538	-
585	PMM1483	0.661633	1413802	1414021	-
539	PMM1519	0.653068	1459544	1459910	-
286	PMM1148	0.648162	1100426	1100555	+
430	PMM1668	0.646695	1601226	1601411	-
26	PMM0048	0.641727	50609	50757	+
246	PMM0920	0.629135	881784	882040	+
541	PMM1511	0.622119	1450780	1450818	-
542	PMM1511	0.616578	1450582	1450763	-
42	PMM0092	0.614109	96628	96842	+
239	asPMM0907	0.607167	868076	868317	+
495	PMM1568	0.605036	1496831	1497057	-
410	PMM1679	0.60099	1611735	1612066	+
620	IGR_PMM1383_PMED4_15721	0.600882	1333464	1333603	-
135	asPMM0478	0.599506	452432	452578	+
267	PMM1066	0.596704	1007843	1007955	+
555	PMM1507	0.59618	1446211	1446398	-
331	PMM1350	0.593775	1300913	1301085	+
842	PMM0496	0.581733	470236	470346	-
804	PMM0660	0.579693	628289	628427	-
436	PMM1653	0.578176	1584155	1584264	-
821	PMM0545	0.576931	515661	515952	-
357	asPMM1484	0.575902	1418774	1418998	+
466	PMM1625	0.57179	1554193	1554709	-
855	PMM0469	0.569342	445270	445459	-
825	PMM0544	0.566044	514540	514648	-
295	PMM1158	0.562415	1108529	1108765	+
887	PMM0336	0.561552	324993	325245	-
964	PMM0147	0.55541	142809	143114	-
137	PMM0482	0.553041	455808	455944	+
257	asPMM0997	0.551387	948844	949014	+
745	PMM0844	0.55022	803976	804160	-
374	PMM1501	0.549552	1441831	1441992	+
450	PMM1639	0.547657	1567711	1567941	-
698	PMM1080	0.545134	1023090	1023231	-
420	PMM1711	0.545067	1647964	1648223	-
478	PMM1611	0.542525	1541831	1541994	-
525	PMM1524	0.540461	1464960	1465188	-
339	PMED4_15621	0.540359	1327173	1327467	+
611	asPMM1416	0.534869	1359657	1359845	-
249	PMM0920	0.533724	882536	882809	+
327	PMM1313	0.532899	1267122	1267252	+
124	PMM0405	0.532864	384653	384854	+
462	PMM1629	0.532012	1558141	1558294	-
602	PMM1437	0.526829	1375005	1375388	-
468	PMM1625	0.526618	1553401	1553584	-
238	PMM0906	0.522539	867423	868018	+
537	PMM1520	0.514371	1460226	1460386	-
538	PMM1519	0.514139	1460022	1460221	-
746	PMM0844	0.512802	803338	803484	-
223	asPMM0806	0.511298	764039	764160	+
363	PMM1494	0.511167	1431862	1432112	+
627	PMED4_15531	0.501144	1322200	1322359	-
860	PMM0461	0.500439	440164	440496	-
163	PMM0550	0.487797	519963	520144	+
527	PMM1524	0.48527	1464439	1464569	-
600	PMM1437	0.484685	1375596	1375751	-
826	PMM0544	0.484041	513994	514237	-
328	PMM1314	0.48373	1267338	1267623	+
340	IGR_PMED4_15651_PMM1380	0.480533	1329098	1329333	+
853	PMM0469	0.478841	445665	445775	-
191	PMM0684	0.474346	653034	653309	+
157	PMM0536	0.47159	507297	507407	+
520	PMM1531	0.468812	1472730	1473064	-
850	PMM0473	0.46825	450018	450204	-
107	asPMM0328	0.467346	318248	318419	+
954	PMM0202	0.465202	195825	196065	-
828	PMM0544	0.460011	513476	513588	-
572	PMM1485	0.458753	1419825	1420068	-
299	PMM1169	0.458408	1120219	1120413	+
406	PMM1673	0.456201	1605896	1606213	+
971	PMM0055	0.453866	58166	58372	-
480	PMM1606	0.450338	1537666	1537808	-
292	PMM1157	0.449651	1107735	1107922	+
165	PMM0551	0.449363	520473	520719	+
303	PMM1185	0.448629	1130635	1130747	+
528	PMM1524	0.447824	1464260	1464433	-
424	PMM1704	0.446905	1641614	1641795	-
577	PMM1484	0.445866	1417938	1418148	-
171	asPMM0580	0.44173	545212	545365	+
550	PMM1509	0.43979	1447918	1448028	-
190	PMM0684	0.437552	652921	653028	+
735	PMM0869	0.434943	825899	826316	-
876	PMED4_04121	0.429729	358766	358828	-
881	PMED4_03971	0.429072	350653	350822	-
843	PMM0496	0.427731	470055	470206	-
886	asPMM0338	0.420861	327127	327288	-
459	PMM1630	0.41612	1559624	1559813	-
409	PMM1678	0.414331	1611590	1611712	+
82	PMM0265	0.411701	255455	255593	+
0	PMM0001	0.410153	153	261	+
405	PMM1673	0.407562	1605725	1605874	+
487	PMM1577	0.40287	1508316	1508425	-
330	PMM1345	0.39928	1296389	1296606	+
332	PMM1350	0.394014	1301156	1301365	+
827	PMM0544	0.393874	513628	513733	-
524	PMM1524	0.391319	1465334	1465635	-
260	PMED4_11711	0.3875	973208	973330	+
336	PMM1365	0.384003	1313013	1313211	+
418	PMM1711	0.380152	1648734	1649116	-
796	asPMM0685	0.379952	653393	653502	-
734	PMM0878	0.379156	836987	837154	-
535	PMM1523	0.377766	1462009	1462151	-
642	PMM1286	0.37766	1234951	1235272	-
354	asPMM1450	0.375326	1386697	1386798	+
854	PMM0469	0.373379	445504	445615	-
139	asPMM0483	0.371759	456770	456945	+
481	PMM1606	0.370424	1537455	1537652	-
617	IGR_PMED4_15981_PMM1401	0.369868	1346873	1346923	-
396	PMM1636	0.362764	1563846	1564016	+
401	PMM1672	0.360666	1604747	1604930	+
200	PMM0751	0.35518	712160	712318	+
337	PMM1365	0.352791	1313254	1313624	+
852	PMM0469	0.339946	445798	445970	-
54	PMM0142	0.339778	139036	139513	+
201	PMM0753	0.33841	713386	713654	+
880	PMED4_03991	0.336447	350992	351173	-
297	PMM1158	0.330144	1109939	1110118	+
877	Yfr11	0.327793	358616	358761	-
315	PMM1277	0.319813	1228981	1229170	+
263	IGR_PMED4_11781_PMED4_11791	0.317437	979892	980071	+
319	PMM1294	0.310737	1246135	1246286	+
108	asPMM0337	0.308715	325970	326250	+
222	asPMM0806	0.308666	763675	764023	+
848	PMM0475	0.299062	451009	451136	-
294	PMM1157	0.293855	1108238	1108398	+
645	PMM1283	0.293266	1233151	1233288	-
138	PMM0482	0.291718	456519	456757	+
643	PMM1283	0.288189	1233622	1233819	-
44	tRNA-Asn1	0.280043	122884	123037	+
610	asIG1443f7-9	0.277947	1359953	1360187	-
425	PMM1704	0.276814	1641393	1641535	-
346	PMM1402	0.276203	1347946	1348227	+
93	PMM0297	0.27152	285760	285894	+
194	IGR_Yfr16_PMED4_07431	0.271363	657701	657894	+
232	PMM0901	0.269761	864265	864415	+
74	PMM0223	0.267443	217725	217872	+
618	PMED4_15981	0.266052	1346667	1346868	-
806	asPMM0659	0.264384	626803	627096	-
486	PMM1578	0.263392	1508430	1508651	-
888	PMED4_03431-PMED4_03441	0.26314	324053	324473	-
688	PMM1117	0.259958	1063583	1063763	-
293	PMM1157	0.259456	1107928	1108123	+
70	PMM0223	0.258955	216869	217052	+
589	PMM1453	0.258891	1389124	1389233	-
94	PMM0299	0.256683	286258	286593	+
765	PMM0814	0.256666	771602	771759	-
519	PMM1532	0.247162	1473127	1473320	-
623	PMED4_15651	0.241906	1328647	1328804	-
793	PMM0688	0.233441	656608	656724	-
795	asPMM0685	0.231105	653564	653708	-
625	asPMM1378	0.230725	1326241	1326406	-
465	PMM1625	0.228278	1554795	1554857	-
296	PMM1158	0.222728	1108945	1109413	+
343	IGR_PMED4_15761_PMED4_15771	0.211219	1335356	1335521	+
588	PMM1453	0.203841	1389321	1389456	-
626	asPMM1378	0.203356	1326084	1326194	-
73	PMM0223	0.191011	217406	217657	+
794	PMM0688	0.188292	656461	656564	-
255	PMED4_11021	0.188055	939390	939502	+
252	PMM0944	0.180907	901178	901446	+
926	PMM0268	0.171647	258484	258781	-
792	asIG0704f6	0.16961	656760	657034	-
342	PMM1385	0.166404	1334591	1334771	+
536	PMM1523	0.164204	1461874	1461985	-
624	PMED4_15601	0.162993	1326562	1326670	-
71	PMM0223	0.161476	217057	217183	+
221	PMM0804	0.152812	763303	763559	+
741	PMM0856	0.151948	813462	813610	-
619	PMM1400	0.147767	1346183	1346617	-
805	yfr6	0.146039	627743	628048	-
237	PMM0906	0.144315	867230	867410	+
344	asIG1412r33	0.144311	1335698	1335869	+
220	PMM0804	0.14073	763168	763293	+
72	PMM0223	0.138361	217289	217400	+
69	PMM0223	0.12383	216742	216855	+
885	PMM0348	0.109089	333702	333959	-
99	asPMM0327	0.0916573	312551	312723	+
426	PMM1683	0.0856104	1617288	1617457	-
113	IG0367f11-17	0.0837385	339950	339994	+
791	IG0704r24-25	0.0787368	657398	657601	-
114	IG0367f11-17	0.0659371	340001	340146	+
633	asPMM1309	0.0592944	1263272	1263460	-
106	5S rRNA	0.0583296	318011	318182	+
866	PMM0416	0.0327362	395557	395875	-
189	yfr7	0.0258259	652613	652789	+
763	PMM0821	0.0141207	776394	776548	-
972	tmRNA	0.00981615	56356	56600	-
