# Supplementary material for: Interplay and Targetome of the Two Conserved Cyanobacterial sRNAs Yfr1 and Yfr2 in Prochlorococcus MED4
Source: Sci Rep. 2019 Oct 4;9:14331. doi: 10.1038/s41598-019-49881-9 (PMC6778093; doi:10.1038/s41598-019-49881-9)
Supplement: Supplementary file 7 — Supplementary Information [file 41598_2019_49881_MOESM7_ESM.xlsx]

## Sheet: Sheet1
#	Name	Sequence	Purpose
1	120_Y10_probe	ACGAGCAGCGCCCTATTGGAC	Oligo probe for detection of P. SS120 YFR10 like
2	8102_pY10_pro	CAGCCAGGGTTCGATCTCTTC	Oligo probe for detection of S. WH8102 YFR10 like
3	YFR10_3prime	TAATTTAGAGATAAGGGTGCCTGAT	Oligo probe for detection of P.MED4 YFR10
4	Yfr1_trans_fw	TAATACGACTCACTATAGGGAGGGGGAAACCCCATACTCCTCACACACCAAATCGCCCGATTTATCGGGCTTT	Primer for Yfr1 in vitro transcript
5	Yfr1_trans_rv	AAAGCCCGATAAATCGGGCGATTTGGTGTGTGAGGAGTATGGGGTTTCCCCCTCCCTATAGTGAGTCGTATTA	Primer for Yfr1 in vitro transcript
6	YFR10_trans-rv	GTCAATAAAAAACACCCTAATTTAGAG	Primer for Yfr10 in vitro transcript
7	YFR10_18tran-fw	TAATACGACTCACTATAGGGATCAGAAACTCCTCACACAC	Primer for Yfr10 in vitro transcript
8	YFR2_tran_fw2	TAATACGACTCACTATAGGGTGTGTAGGAGAGGTTTTACTG	Primer for Yfr2 in vitro transcript
9	YFR2_tran_rv2	AAAAAAAAAGACCCCTAATAGAGGTCTTTC	Primer for Yfr2 in vitro transcript
10	YFR2_DR1-S	TAATACGACTCACTATAGGGTTTTACTGAAACAGTGGAAACAAGGAAACACTTGATTTAGTTAAACCAAGGAAAGACCTCTATTAGGGGTCTTTTTTTTT	Primer for Yfr2_D1 in vitro transcript
11	YFR2_DR1-AS	AAAAAAAAAGACCCCTAATAGAGGTCTTTCCTTGGTTTAACTAAATCAAGTGTTTCCTTGTTTCCACTGTTTCAGTAAAACCCTATAGTGAGTCGTATTA	Primer for Yfr2_D1 in vitro transcript
12	ppa_RNA_fw	TAATACGACTCACTATAGGGCACTGGAGAAGAACTAACATCAAAGTAC	Primer for ppa in vitro transcript
13	ppa_RNA_rv	AACTATTGTATTAACGATTGATTTTGTATTGTCTG	Primer for ppa in vitro transcript
14	ppa_RT	GGGTAACTCTACTTGGGGGTTG	RT primer for primer extension
15	pXG10_sfGFP_aqua_righ	GGATCCGCTGGCTCCGCTGCTGG	Primer for amplification of pXG10_sfGFP backbone
16	pXG10_sfGFP_aqua_left	TGTGCTCAGTATCTCTATCACTG	Primer for amplification of pXG10_sfGFP backbone
17	PMM1121_aqua_sense	GATAGAGATACTGAGCACAGTCCCTAATATTGTGTGAGGCAATTTATGAAGCTTTTCAAAGGATCCGCTGGCTCC	Annealing primer for generation of PMM1121 5'UTR
18	PMM1121_aqua_as	GGAGCCAGCGGATCCTTTGAAAAGCTTCATAAATTGCCTCACACAATATTAGGGACTGTGCTCAGTATCTCTATC	Annealing primer for generation of PMM1121 5'UTR
19	Yfr1PromFw-AvrII	CCTATAAACCTAGGCGTATCACGAGG	Forward primer for amplification of Yfr1 or pJV300 including PLlacO promoter region
20	Yfr1PromRv-AvrII	GATGCCCCTAGGAAAAAGCCCGATAAA	Reverse primer for amplification of Yfr1 including PLlacO promoter region
21	pJV300PromRv-AvrII	CAGGAGAGCCTAGGCCGACAAACAAC	Reverse primer for amplification of pJV300 including PLlacO promoter region
22	UGA linker	CCCUACACGACGCUCUUCCGAUCUGA	RNA oligonucleotide for ligation to total RNA enabeling strand-specific sequencing
23	ppa_tr_S	TAATACGACTCACTATAGGGAAAATAAAAGATTTCTGCTAAAAATTTACGTTTTAGAATTTGATTGAGTGTGAGGATGTAGGATAAATAAAAATAATTTTTTGATGGCAAACCTTAATC	Primer for ppa RNA footprinting transcript
24	ppa_tr_AS	GATTAAGGTTTGCCATCAAAAAATTATTTTTATTTATCCTACATCCTCACACTCAATCAAATTCTAAAACGTAAATTTTTAGCAGAAATCTTTTATTTTCCCTATAGTGAGTCGTATTA	Primer for ppa RNA footprinting transcript
25	Y1_M1_S	TAATACGACTCACTATAGGGATGGGGGAAACCCCATACTGGTCACACACCAAATCGCCCGATTTATCGGGCTTTTTT	Primer for Yfr1 mutant1 RNA footprinting transcript
26	Y1_M1_AS	AAAAAAGCCCGATAAATCGGGCGATTTGGTGTGTGACCAGTATGGGGTTTCCCCCATCCCTATAGTGAGTCGTATTA	Primer for Yfr1 mutant1 RNA footprinting transcript
27	Y1_M2_S	TAATACGACTCACTATAGGGATGGGGGAAACCCCATACAAAACACACACCAAATCGCCCGATTTATCGGGCTTTTTT	Primer for Yfr1 mutant2 RNA footprinting transcript
28	Y1_M2_AS	AAAAAAGCCCGATAAATCGGGCGATTTGGTGTGTGTTTTGTATGGGGTTTCCCCCATCCCTATAGTGAGTCGTATTA	Primer for Yfr1 mutant2 RNA footprinting transcript
29	Y10_tr_S	TAATACGACTCACTATAGGGATCAGAAACTCCTCACACACTAATTTCTGATAATCAGGCACCCTTATCTCTAAATTAGGGTGTTTTTTATTGAC	Primer for Yfr10 RNA footprinting transcript
30	Y10_tr_AS	GTCAATAAAAAACACCCTAATTTAGAGATAAGGGTGCCTGATTATCAGAAATTAGTGTGTGAGGAGTTTCTGATCCCTATAGTGAGTCGTATTA	Primer for Yfr10 RNA footprinting transcript
31	Y10_1_S	TAATACGACTCACTATAGGGATCAGAAACTGGTCACACACTAATTTCTGATAATCAGGCACCCTTATCTCTAAATTAGGGTGTTTTTTATTGAC	Primer for Yfr10 mutant1 RNA footprinting transcript
32	Y10_1_AS	GTCAATAAAAAACACCCTAATTTAGAGATAAGGGTGCCTGATTATCAGAAATTAGTGTGTGACCAGTTTCTGATCCCTATAGTGAGTCGTATTA	Primer for Yfr10 mutant1 RNA footprinting transcript
33	Y10_M2_S	TAATACGACTCACTATAGGGATCAGAAACAAAACACACACTAATTTCTGATAATCAGGCACCCTTATCTCTAAATTAGGGTGTTTTTTATTGAC	Primer for Yfr10 mutant2 RNA footprinting transcript
34	Y10_M2_AS	GTCAATAAAAAACACCCTAATTTAGAGATAAGGGTGCCTGATTATCAGAAATTAGTGTGTGTTTTGTTTCTGATCCCTATAGTGAGTCGTATTA	Primer for Yfr10 mutant2 RNA footprinting transcript
